# Supplementary material for: N10‐carbonyl‐substituted phenothiazines inhibiting lipid peroxidation and associated nitric oxide consumption powerfully protect brain tissue against oxidative stress
Source: Chem Biol Drug Des. 2019 Jun 12;94(3):1680–93. doi: 10.1111/cbdd.13572 (PMC6790564; doi:10.1111/cbdd.13572)
Supplement: Supplementary file 1 [file CBDD-94-1680-s001.zip]

Archive with 2 entries (2 files):
- cbdd13572-sup-0001-TableS1.docx
- Supplementary data file.sdf
