# Supplementary material for: N10‐carbonyl‐substituted phenothiazines inhibiting lipid peroxidation and associated nitric oxide consumption powerfully protect brain tissue against oxidative stress
Source: Chem Biol Drug Des. 2019 Jun 12;94(3):1680–93. doi: 10.1111/cbdd.13572 (PMC6790564; doi:10.1111/cbdd.13572)
Supplement: Supplementary file 1 [file CBDD-94-1680-s001.zip › Supplementary data file.sdf]

43
  MOE2018           2D

 27 31  0  0  0  0  0  0  0  0999 V2000
    0.0000    0.0000    0.0000 Cl  0  0  0  0  0  0  0  0  0  0  0  0
    1.3730    0.6200    0.0000 C   0  0  0  0  0  0  0  0  0  0  0  0
    2.5640   -0.2430    0.0000 C   0  0  0  0  0  0  0  0  0  0  0  0
    1.5310    2.1270    0.0000 C   0  0  0  0  0  0  0  0  0  0  0  0
    3.9250    0.4250    0.0000 C   0  0  0  0  0  0  0  0  0  0  0  0
    2.8560    2.7950    0.0000 C   0  0  0  0  0  0  0  0  0  0  0  0
    5.2740   -0.1700    0.0000 S   0  0  0  0  0  0  0  0  0  0  0  0
    4.0470    1.9320    0.0000 C   0  0  0  0  0  0  0  0  0  0  0  0
    6.2340    0.9720    0.0000 C   0  0  0  0  0  0  0  0  0  0  0  0
    5.5050    2.2850    0.0000 C   0  0  0  0  0  0  0  0  0  0  0  0
    7.7410    1.0210    0.0000 C   0  0  0  0  0  0  0  0  0  0  0  0
    6.0760    3.7060    0.0000 Cl  0  0  0  0  0  0  0  0  0  0  0  0
    8.4940    2.3450    0.0000 O   0  0  0  0  0  0  0  0  0  0  0  0
    8.5070   -0.2800    0.0000 N   0  0  0  0  0  0  0  0  0  0  0  0
    7.7170   -1.5560    0.0000 C   0  0  0  0  0  0  0  0  0  0  0  0
    9.9890   -0.2550    0.0000 C   0  0  0  0  0  0  0  0  0  0  0  0
    8.4700   -2.8320    0.0000 C   0  0  0  0  0  0  0  0  0  0  0  0
    6.1610   -1.5310    0.0000 C   0  0  0  0  0  0  0  0  0  0  0  0
   10.7430   -1.5310    0.0000 C   0  0  0  0  0  0  0  0  0  0  0  0
   10.7430    1.0690    0.0000 C   0  0  0  0  0  0  0  0  0  0  0  0
    9.9530   -2.8070    0.0000 S   0  0  0  0  0  0  0  0  0  0  0  0
    7.6800   -4.1080    0.0000 C   0  0  0  0  0  0  0  0  0  0  0  0
    5.3960   -2.8070    0.0000 C   0  0  0  0  0  0  0  0  0  0  0  0
   12.2250   -1.5070    0.0000 C   0  0  0  0  0  0  0  0  0  0  0  0
   12.2250    1.0940    0.0000 C   0  0  0  0  0  0  0  0  0  0  0  0
    6.1250   -4.0830    0.0000 C   0  0  0  0  0  0  0  0  0  0  0  0
   12.9670   -0.1820    0.0000 C   0  0  0  0  0  0  0  0  0  0  0  0
  1  2  1  0  0  0  0
  2  3  2  0  0  0  0
  2  4  1  0  0  0  0
  3  5  1  0  0  0  0
  4  6  2  0  0  0  0
  5  7  1  0  0  0  0
  5  8  2  0  0  0  0
  6  8  1  0  0  0  0
  7  9  1  0  0  0  0
  8 10  1  0  0  0  0
  9 10  2  0  0  0  0
  9 11  1  0  0  0  0
 10 12  1  0  0  0  0
 11 13  2  0  0  0  0
 11 14  1  0  0  0  0
 14 15  1  0  0  0  0
 14 16  1  0  0  0  0
 15 17  2  0  0  0  0
 15 18  1  0  0  0  0
 16 19  2  0  0  0  0
 16 20  1  0  0  0  0
 17 21  1  0  0  0  0
 17 22  1  0  0  0  0
 18 23  2  0  0  0  0
 19 21  1  0  0  0  0
 19 24  1  0  0  0  0
 20 25  2  0  0  0  0
 22 26  2  0  0  0  0
 23 26  1  0  0  0  0
 24 27  2  0  0  0  0
 25 27  1  0  0  0  0
M  END
>  <ID>
43

>  <molname>
ASN 1248266

>  <cmpd_name>
NIM01

>  <IC50>
0.37200001

>  <result_1>
3.7200002e-007

>  <-log10IC50uM>
6.4294572

>  <BCUT_PEOE_0>
-2.376883

>  <BCUT_PEOE_1>
-0.66388363

>  <BCUT_PEOE_2>
0.70842338

>  <BCUT_PEOE_3>
2.3456857

>  <BCUT_SLOGP_0>
-2.3061042

>  <BCUT_SLOGP_1>
-0.5027526

>  <BCUT_SLOGP_2>
0.90211415

>  <BCUT_SLOGP_3>
2.5504277

>  <chi0>
18.543242

>  <chi0v>
16.923592

>  <chi0v_C>
11.350853

>  <chi0_C>
13.551678

>  <chi1>
13.13103

>  <chi1v>
10.601062

>  <chi1v_C>
6.1427345

>  <chi1_C>
8.7659864

>  <logP(o/w)>
6.9460001

>  <PEOE_PC->
-0.84968364

>  <PEOE_RPC->
0.32284182

>  <PEOE_VSA-0>
18.017035

>  <PEOE_VSA-1>
83.109116

>  <PEOE_VSA-2>
0

>  <PEOE_VSA-3>
0

>  <PEOE_VSA-4>
0

>  <PEOE_VSA-5>
13.566921

>  <PEOE_VSA-6>
0

>  <Q_PC->
0

>  <Q_RPC->
0

>  <$PRED>
6.6262236

>  <$RES>
-0.19676624

>  <$Z-SCORE>
0.59903753

>  <Weight>
428.36301

$$$$
48
  MOE2018           2D

 26 29  0  0  0  0  0  0  0  0999 V2000
    0.0000    0.0000    0.0000 S   0  0  0  0  0  0  0  0  0  0  0  0
   -0.0260   -1.4880    0.0000 C   0  0  0  0  0  0  0  0  0  0  0  0
    1.2810    0.7630    0.0000 C   0  0  0  0  0  0  0  0  0  0  0  0
    1.2550   -2.2250    0.0000 C   0  0  0  0  0  0  0  0  0  0  0  0
   -1.3580   -2.1990    0.0000 C   0  0  0  0  0  0  0  0  0  0  0  0
    2.5740    0.0260    0.0000 C   0  0  0  0  0  0  0  0  0  0  0  0
    1.2810    2.2900    0.0000 C   0  0  0  0  0  0  0  0  0  0  0  0
    2.5360   -1.4620    0.0000 N   0  0  0  0  0  0  0  0  0  0  0  0
    1.2160   -3.7000    0.0000 C   0  0  0  0  0  0  0  0  0  0  0  0
   -1.3970   -3.6740    0.0000 C   0  0  0  0  0  0  0  0  0  0  0  0
    3.8420    0.7890    0.0000 C   0  0  0  0  0  0  0  0  0  0  0  0
    2.5480    3.0530    0.0000 C   0  0  0  0  0  0  0  0  0  0  0  0
    3.8160   -2.1860    0.0000 C   0  0  0  0  0  0  0  0  0  0  0  0
   -0.1160   -4.4110    0.0000 C   0  0  0  0  0  0  0  0  0  0  0  0
    3.8290    2.3160    0.0000 C   0  0  0  0  0  0  0  0  0  0  0  0
    3.7770   -3.8160    0.0000 O   0  0  0  0  0  0  0  0  0  0  0  0
    5.2260   -1.3320    0.0000 O   0  0  0  0  0  0  0  0  0  0  0  0
    6.5200   -2.0440    0.0000 N   0  0  0  0  0  0  0  0  0  0  0  0
    7.8010   -1.2550    0.0000 C   0  0  0  0  0  0  0  0  0  0  0  0
    7.7750    0.2720    0.0000 N   0  0  0  0  0  0  0  0  0  0  0  0
    9.0940   -1.9660    0.0000 C   0  0  0  0  0  0  0  0  0  0  0  0
   10.3620   -1.1900    0.0000 N   0  0  0  0  0  0  0  0  0  0  0  0
    9.0680   -3.4540    0.0000 C   0  0  0  0  0  0  0  0  0  0  0  0
   11.6560   -1.9150    0.0000 C   0  0  0  0  0  0  0  0  0  0  0  0
   10.3490   -4.1660    0.0000 C   0  0  0  0  0  0  0  0  0  0  0  0
   11.6300   -3.4020    0.0000 C   0  0  0  0  0  0  0  0  0  0  0  0
  1  2  1  0  0  0  0
  1  3  1  0  0  0  0
  2  4  1  0  0  0  0
  2  5  2  0  0  0  0
  3  6  1  0  0  0  0
  3  7  2  0  0  0  0
  4  8  1  0  0  0  0
  4  9  2  0  0  0  0
  5 10  1  0  0  0  0
  6  8  1  0  0  0  0
  6 11  2  0  0  0  0
  7 12  1  0  0  0  0
  8 13  1  0  0  0  0
  9 14  1  0  0  0  0
 10 14  2  0  0  0  0
 11 15  1  0  0  0  0
 12 15  2  0  0  0  0
 13 16  2  0  0  0  0
 13 17  1  0  0  0  0
 17 18  1  0  0  0  0
 18 19  2  0  0  0  0
 19 20  1  0  0  0  0
 19 21  1  0  0  0  0
 21 22  1  0  0  0  0
 21 23  2  0  0  0  0
 22 24  2  0  0  0  0
 23 25  1  0  0  0  0
 24 26  1  0  0  0  0
 25 26  2  0  0  0  0
M  END
>  <ID>
48

>  <molname>
BAS 4087859

>  <cmpd_name>
NIM07

>  <IC50>
0.148

>  <result_1>
1.48e-007

>  <-log10IC50uM>
6.8297381

>  <BCUT_PEOE_0>
-2.365092

>  <BCUT_PEOE_1>
-0.60867947

>  <BCUT_PEOE_2>
0.68290436

>  <BCUT_PEOE_3>
2.341995

>  <BCUT_SLOGP_0>
-2.4732575

>  <BCUT_SLOGP_1>
-0.5486865

>  <BCUT_SLOGP_2>
0.76755023

>  <BCUT_SLOGP_3>
2.5442326

>  <chi0>
17.93251

>  <chi0v>
14.388435

>  <chi0v_C>
10.428204

>  <chi0_C>
12.526733

>  <chi1>
12.737184

>  <chi1v>
8.673851

>  <chi1v_C>
5.1933756

>  <chi1_C>
7.5412416

>  <logP(o/w)>
3.8180001

>  <PEOE_PC->
-1.1867995

>  <PEOE_RPC->
0.21236293

>  <PEOE_VSA-0>
0

>  <PEOE_VSA-1>
30.64588

>  <PEOE_VSA-2>
17.742489

>  <PEOE_VSA-3>
5.9023595

>  <PEOE_VSA-4>
19.249496

>  <PEOE_VSA-5>
0

>  <PEOE_VSA-6>
0

>  <Q_PC->
0

>  <Q_RPC->
0

>  <$PRED>
7.4204412

>  <$RES>
-0.59070301

>  <$Z-SCORE>
1.7983434

>  <Weight>
362.41299

$$$$
58
  MOE2018           2D

 30 33  0  0  0  0  0  0  0  0999 V2000
    0.0000    0.0000    0.0000 S   0  0  0  0  0  0  0  0  0  0  0  0
   -0.0240   -1.4630    0.0000 C   0  0  0  0  0  0  0  0  0  0  0  0
   -1.3200    0.7610    0.0000 C   0  0  0  0  0  0  0  0  0  0  0  0
   -1.3440   -2.2000    0.0000 C   0  0  0  0  0  0  0  0  0  0  0  0
    1.2370   -2.1880    0.0000 C   0  0  0  0  0  0  0  0  0  0  0  0
   -2.6280    0.0360    0.0000 C   0  0  0  0  0  0  0  0  0  0  0  0
   -1.3440    2.2720    0.0000 C   0  0  0  0  0  0  0  0  0  0  0  0
   -2.6520   -1.4270    0.0000 N   0  0  0  0  0  0  0  0  0  0  0  0
   -1.3680   -3.6630    0.0000 C   0  0  0  0  0  0  0  0  0  0  0  0
    1.2130   -3.6510    0.0000 C   0  0  0  0  0  0  0  0  0  0  0  0
   -3.9480    0.7970    0.0000 C   0  0  0  0  0  0  0  0  0  0  0  0
   -2.6520    3.0450    0.0000 C   0  0  0  0  0  0  0  0  0  0  0  0
   -3.9720   -2.1640    0.0000 C   0  0  0  0  0  0  0  0  0  0  0  0
   -0.0950   -4.3880    0.0000 C   0  0  0  0  0  0  0  0  0  0  0  0
   -3.9720    2.3070    0.0000 C   0  0  0  0  0  0  0  0  0  0  0  0
   -3.9960   -3.6270    0.0000 O   0  0  0  0  0  0  0  0  0  0  0  0
   -5.2800   -1.4030    0.0000 C   0  0  0  0  0  0  0  0  0  0  0  0
   -5.3040    0.1070    0.0000 C   0  0  0  0  0  0  0  0  0  0  0  0
   -6.6010   -2.1290    0.0000 C   0  0  0  0  0  0  0  0  0  0  0  0
   -5.3280    1.6290    0.0000 N   0  0  0  0  0  0  0  0  0  0  0  0
   -7.9090   -1.3680    0.0000 C   0  0  0  0  0  0  0  0  0  0  0  0
   -7.9330    0.1430    0.0000 C   0  0  0  0  0  0  0  0  0  0  0  0
   -9.2290   -2.0930    0.0000 C   0  0  0  0  0  0  0  0  0  0  0  0
   -9.2530    0.9040    0.0000 C   0  0  0  0  0  0  0  0  0  0  0  0
  -10.5370   -1.3320    0.0000 C   0  0  0  0  0  0  0  0  0  0  0  0
  -10.5610    0.1780    0.0000 C   0  0  0  0  0  0  0  0  0  0  0  0
  -11.8810    0.9400    0.0000 O   0  0  0  0  0  0  0  0  0  0  0  0
  -13.1890    0.2140    0.0000 C   0  0  0  0  0  0  0  0  0  0  0  0
  -13.2130   -1.2490    0.0000 F   0  0  0  0  0  0  0  0  0  0  0  0
  -14.4980    0.9750    0.0000 F   0  0  0  0  0  0  0  0  0  0  0  0
  1  2  1  0  0  0  0
  1  3  1  0  0  0  0
  2  4  1  0  0  0  0
  2  5  2  0  0  0  0
  3  6  1  0  0  0  0
  3  7  2  0  0  0  0
  4  8  1  0  0  0  0
  4  9  2  0  0  0  0
  5 10  1  0  0  0  0
  6  8  1  0  0  0  0
  6 11  2  0  0  0  0
  7 12  1  0  0  0  0
  8 13  1  0  0  0  0
  9 14  1  0  0  0  0
 10 14  2  0  0  0  0
 11 15  1  0  0  0  0
 12 15  2  0  0  0  0
 13 16  2  0  0  0  0
 13 17  1  0  0  0  0
 17 18  1  0  0  0  0
 17 19  2  0  0  0  0
 18 20  3  0  0  0  0
 19 21  1  0  0  0  0
 21 22  1  0  0  0  0
 21 23  2  0  0  0  0
 22 24  2  0  0  0  0
 23 25  1  0  0  0  0
 24 26  1  0  0  0  0
 25 26  2  0  0  0  0
 26 27  1  0  0  0  0
 27 28  1  0  0  0  0
 28 29  1  0  0  0  0
 28 30  1  0  0  0  0
M  END
>  <ID>
58

>  <molname>
ENT0502-9991

>  <cmpd_name>
NIM11

>  <IC50>
0.106

>  <result_1>
1.06e-007

>  <-log10IC50uM>
6.9746943

>  <BCUT_PEOE_0>
-2.3768311

>  <BCUT_PEOE_1>
-0.62851101

>  <BCUT_PEOE_2>
0.66912776

>  <BCUT_PEOE_3>
2.3501287

>  <BCUT_SLOGP_0>
-2.3230243

>  <BCUT_SLOGP_1>
-0.54219323

>  <BCUT_SLOGP_2>
0.77059972

>  <BCUT_SLOGP_3>
2.5464175

>  <chi0>
21.087212

>  <chi0v>
16.274502

>  <chi0v_C>
12.582904

>  <chi0_C>
15.095648

>  <chi1>
14.562881

>  <chi1v>
9.7529764

>  <chi1v_C>
6.5534182

>  <chi1_C>
9.4907312

>  <logP(o/w)>
5.3849201

>  <PEOE_PC->
-1.4202219

>  <PEOE_RPC->
0.19330691

>  <PEOE_VSA-0>
0

>  <PEOE_VSA-1>
19.760618

>  <PEOE_VSA-2>
0

>  <PEOE_VSA-3>
41.559761

>  <PEOE_VSA-4>
0

>  <PEOE_VSA-5>
16.070677

>  <PEOE_VSA-6>
0

>  <Q_PC->
0

>  <Q_RPC->
0

>  <$PRED>
7.0443063

>  <$RES>
-0.069611892

>  <$Z-SCORE>
0.21192728

>  <Weight>
420.439

$$$$
49
  MOE2018           2D

 28 32  0  0  0  0  0  0  0  0999 V2000
    0.0000    0.0000    0.0000 S   0  0  0  0  0  0  0  0  0  0  0  0
    1.2800   -0.7340    0.0000 C   0  0  0  0  0  0  0  0  0  0  0  0
   -1.3390   -0.7230    0.0000 C   0  0  0  0  0  0  0  0  0  0  0  0
    1.2440   -2.2270    0.0000 C   0  0  0  0  0  0  0  0  0  0  0  0
    2.5590    0.0360    0.0000 C   0  0  0  0  0  0  0  0  0  0  0  0
   -1.3740   -2.2160    0.0000 C   0  0  0  0  0  0  0  0  0  0  0  0
   -2.6660    0.0590    0.0000 C   0  0  0  0  0  0  0  0  0  0  0  0
   -0.0950   -2.9500    0.0000 N   0  0  0  0  0  0  0  0  0  0  0  0
    2.5350   -2.9500    0.0000 C   0  0  0  0  0  0  0  0  0  0  0  0
    3.8500   -0.6870    0.0000 C   0  0  0  0  0  0  0  0  0  0  0  0
   -2.7010   -2.9260    0.0000 C   0  0  0  0  0  0  0  0  0  0  0  0
   -4.0040   -0.6520    0.0000 C   0  0  0  0  0  0  0  0  0  0  0  0
    3.8270   -2.1680    0.0000 C   0  0  0  0  0  0  0  0  0  0  0  0
   -4.0280   -2.1560    0.0000 C   0  0  0  0  0  0  0  0  0  0  0  0
    5.1180   -2.8910    0.0000 C   0  0  0  0  0  0  0  0  0  0  0  0
    5.0940   -4.3840    0.0000 N   0  0  0  0  0  0  0  0  0  0  0  0
    6.4100   -2.1210    0.0000 C   0  0  0  0  0  0  0  0  0  0  0  0
    3.7560   -5.1060    0.0000 N   0  0  0  0  0  0  0  0  0  0  0  0
    3.7320   -6.5990    0.0000 C   0  0  0  0  0  0  0  0  0  0  0  0
    2.4880   -7.4760    0.0000 C   0  0  0  0  0  0  0  0  0  0  0  0
    4.9400   -7.4640    0.0000 C   0  0  0  0  0  0  0  0  0  0  0  0
    1.0190   -6.9900    0.0000 O   0  0  0  0  0  0  0  0  0  0  0  0
    2.9260   -8.8860    0.0000 N   0  0  0  0  0  0  0  0  0  0  0  0
    4.4550   -8.8740    0.0000 C   0  0  0  0  0  0  0  0  0  0  0  0
    6.3860   -7.1320    0.0000 C   0  0  0  0  0  0  0  0  0  0  0  0
    5.4380   -9.9760    0.0000 C   0  0  0  0  0  0  0  0  0  0  0  0
    7.3810   -8.2220    0.0000 C   0  0  0  0  0  0  0  0  0  0  0  0
    6.8950   -9.6440    0.0000 C   0  0  0  0  0  0  0  0  0  0  0  0
  1  2  1  0  0  0  0
  1  3  1  0  0  0  0
  2  4  1  0  0  0  0
  2  5  2  0  0  0  0
  3  6  1  0  0  0  0
  3  7  2  0  0  0  0
  4  8  1  0  0  0  0
  4  9  2  0  0  0  0
  5 10  1  0  0  0  0
  6  8  1  0  0  0  0
  6 11  2  0  0  0  0
  7 12  1  0  0  0  0
  9 13  1  0  0  0  0
 10 13  2  0  0  0  0
 11 14  1  0  0  0  0
 12 14  2  0  0  0  0
 13 15  1  0  0  0  0
 15 16  2  0  0  0  0
 15 17  1  0  0  0  0
 16 18  1  0  0  0  0
 18 19  2  0  0  0  0
 19 20  1  0  0  0  0
 19 21  1  0  0  0  0
 20 22  2  0  0  0  0
 20 23  1  0  0  0  0
 21 24  1  0  0  0  0
 21 25  2  0  0  0  0
 23 24  1  0  0  0  0
 24 26  2  0  0  0  0
 25 27  1  0  0  0  0
 26 28  1  0  0  0  0
 27 28  2  0  0  0  0
M  END
>  <ID>
49

>  <molname>
ENT0505-1454

>  <cmpd_name>
NIM13

>  <IC50>
0.068999998

>  <result_1>
6.8999995e-008

>  <-log10IC50uM>
7.1611509

>  <BCUT_PEOE_0>
-2.365577

>  <BCUT_PEOE_1>
-0.64629865

>  <BCUT_PEOE_2>
0.67650121

>  <BCUT_PEOE_3>
2.3496711

>  <BCUT_SLOGP_0>
-2.262444

>  <BCUT_SLOGP_1>
-0.52058309

>  <BCUT_SLOGP_2>
0.78385979

>  <BCUT_SLOGP_3>
2.5395176

>  <chi0>
19.087212

>  <chi0v>
15.878273

>  <chi0v_C>
12.350853

>  <chi0_C>
14.551678

>  <chi1>
13.686673

>  <chi1v>
9.7188168

>  <chi1v_C>
6.6427345

>  <chi1_C>
9.3433371

>  <logP(o/w)>
4.8790002

>  <PEOE_PC->
-1.0168852

>  <PEOE_RPC->
0.25909269

>  <PEOE_VSA-0>
0

>  <PEOE_VSA-1>
19.760618

>  <PEOE_VSA-2>
9.4210396

>  <PEOE_VSA-3>
15.103616

>  <PEOE_VSA-4>
5.6825762

>  <PEOE_VSA-5>
13.566921

>  <PEOE_VSA-6>
0

>  <Q_PC->
0

>  <Q_RPC->
0

>  <$PRED>
7.0607085

>  <$RES>
0.10044226

>  <$Z-SCORE>
0.30578762

>  <Weight>
384.46298

$$$$
60
  MOE2018           2D

 25 28  0  0  0  0  0  0  0  0999 V2000
    0.0000    0.0000    0.0000 S   0  0  0  0  0  0  0  0  0  0  0  0
    1.4740    0.1540    0.0000 O   0  0  0  0  0  0  0  0  0  0  0  0
    0.7370    1.3310    0.0000 O   0  0  0  0  0  0  0  0  0  0  0  0
    1.2840   -0.7250    0.0000 N   0  0  0  0  0  0  0  0  0  0  0  0
   -1.3190    0.7840    0.0000 C   0  0  0  0  0  0  0  0  0  0  0  0
    2.5550    0.0480    0.0000 C   0  0  0  0  0  0  0  0  0  0  0  0
    1.2600   -2.1990    0.0000 C   0  0  0  0  0  0  0  0  0  0  0  0
   -1.3430    2.3060    0.0000 C   0  0  0  0  0  0  0  0  0  0  0  0
   -2.6500    0.0480    0.0000 C   0  0  0  0  0  0  0  0  0  0  0  0
    3.8390   -0.6770    0.0000 C   0  0  0  0  0  0  0  0  0  0  0  0
    2.5320    1.5690    0.0000 C   0  0  0  0  0  0  0  0  0  0  0  0
    2.5320   -2.9360    0.0000 C   0  0  0  0  0  0  0  0  0  0  0  0
   -0.0710   -2.9240    0.0000 C   0  0  0  0  0  0  0  0  0  0  0  0
   -2.6740    3.0780    0.0000 C   0  0  0  0  0  0  0  0  0  0  0  0
   -3.9700    0.8320    0.0000 C   0  0  0  0  0  0  0  0  0  0  0  0
    3.8150   -2.1510    0.0000 S   0  0  0  0  0  0  0  0  0  0  0  0
    5.1110    0.0950    0.0000 C   0  0  0  0  0  0  0  0  0  0  0  0
    3.8150    2.3530    0.0000 C   0  0  0  0  0  0  0  0  0  0  0  0
    2.5080   -4.4100    0.0000 C   0  0  0  0  0  0  0  0  0  0  0  0
   -0.0950   -4.4100    0.0000 C   0  0  0  0  0  0  0  0  0  0  0  0
   -3.9940    2.3530    0.0000 C   0  0  0  0  0  0  0  0  0  0  0  0
    5.0870   -2.8880    0.0000 O   0  0  0  0  0  0  0  0  0  0  0  0
    5.0870    1.6160    0.0000 C   0  0  0  0  0  0  0  0  0  0  0  0
    1.1880   -5.1340    0.0000 C   0  0  0  0  0  0  0  0  0  0  0  0
   -5.3130    3.1260    0.0000 C   0  0  0  0  0  0  0  0  0  0  0  0
  1  2  2  0  0  0  0
  1  3  2  0  0  0  0
  1  4  1  0  0  0  0
  1  5  1  0  0  0  0
  4  6  1  0  0  0  0
  4  7  1  0  0  0  0
  5  8  2  0  0  0  0
  5  9  1  0  0  0  0
  6 10  2  0  0  0  0
  6 11  1  0  0  0  0
  7 12  2  0  0  0  0
  7 13  1  0  0  0  0
  8 14  1  0  0  0  0
  9 15  2  0  0  0  0
 10 16  1  0  0  0  0
 10 17  1  0  0  0  0
 11 18  2  0  0  0  0
 12 16  1  0  0  0  0
 12 19  1  0  0  0  0
 13 20  2  0  0  0  0
 14 21  2  0  0  0  0
 15 21  1  0  0  0  0
 16 22  2  0  0  0  0
 17 23  2  0  0  0  0
 18 23  1  0  0  0  0
 19 24  2  0  0  0  0
 20 24  1  0  0  0  0
 21 25  1  0  0  0  0
M  END
>  <ID>
60

>  <molname>
ENT0505-9738

>  <cmpd_name>
NIM14

>  <IC50>
50

>  <result_1>
4.9999999e-005

>  <-log10IC50uM>
4.3010302

>  <BCUT_PEOE_0>
-2.4461269

>  <BCUT_PEOE_1>
-0.6265139

>  <BCUT_PEOE_2>
0.70524919

>  <BCUT_PEOE_3>
2.480716

>  <BCUT_SLOGP_0>
-2.4561775

>  <BCUT_SLOGP_1>
-0.53807992

>  <BCUT_SLOGP_2>
0.78992033

>  <BCUT_SLOGP_3>
2.5513897

>  <chi0>
17.604084

>  <chi0v>
15.049651

>  <chi0v_C>
10.928204

>  <chi0_C>
12.949383

>  <chi1>
11.998037

>  <chi1v>
10.308121

>  <chi1v_C>
5.9760675

>  <chi1_C>
8.5100031

>  <logP(o/w)>
3.418

>  <PEOE_PC->
-1.2134894

>  <PEOE_RPC->
0.50133866

>  <PEOE_VSA-0>
65.44252

>  <PEOE_VSA-1>
0

>  <PEOE_VSA-2>
0

>  <PEOE_VSA-3>
0

>  <PEOE_VSA-4>
32.016521

>  <PEOE_VSA-5>
0

>  <PEOE_VSA-6>
16.008261

>  <Q_PC->
0

>  <Q_RPC->
0

>  <$PRED>
4.2037029

>  <$RES>
0.097327009

>  <$Z-SCORE>
0.29630351

>  <Weight>
369.465

$$$$
51
  MOE2018           2D

 28 31  0  0  0  0  0  0  0  0999 V2000
    0.0000    0.0000    0.0000 Br  0  0  0  0  0  0  0  0  0  0  0  0
    1.2760    0.7700    0.0000 C   0  0  0  0  0  0  0  0  0  0  0  0
    1.2520    2.3120    0.0000 C   0  0  0  0  0  0  0  0  0  0  0  0
    2.5640    0.0360    0.0000 C   0  0  0  0  0  0  0  0  0  0  0  0
    2.5400    3.0820    0.0000 C   0  0  0  0  0  0  0  0  0  0  0  0
    3.8400    0.8070    0.0000 C   0  0  0  0  0  0  0  0  0  0  0  0
    3.8160    2.3480    0.0000 C   0  0  0  0  0  0  0  0  0  0  0  0
    5.1050    3.1180    0.0000 S   0  0  0  0  0  0  0  0  0  0  0  0
    5.0810    4.6470    0.0000 O   0  0  0  0  0  0  0  0  0  0  0  0
    5.4780    1.6860    0.0000 O   0  0  0  0  0  0  0  0  0  0  0  0
    6.3810    2.3840    0.0000 N   0  0  0  0  0  0  0  0  0  0  0  0
    7.6690    3.1540    0.0000 N   0  0  0  0  0  0  0  0  0  0  0  0
    8.9450    2.4200    0.0000 C   0  0  0  0  0  0  0  0  0  0  0  0
   10.2340    3.1900    0.0000 C   0  0  0  0  0  0  0  0  0  0  0  0
    8.9210    0.9390    0.0000 C   0  0  0  0  0  0  0  0  0  0  0  0
   11.5220    2.4560    0.0000 C   0  0  0  0  0  0  0  0  0  0  0  0
   10.2090    4.7310    0.0000 C   0  0  0  0  0  0  0  0  0  0  0  0
   12.8100    3.2390    0.0000 C   0  0  0  0  0  0  0  0  0  0  0  0
   11.4860    5.5020    0.0000 C   0  0  0  0  0  0  0  0  0  0  0  0
   14.0980    2.5040    0.0000 N   0  0  0  0  0  0  0  0  0  0  0  0
   12.7740    4.7800    0.0000 C   0  0  0  0  0  0  0  0  0  0  0  0
   15.3860    3.2870    0.0000 C   0  0  0  0  0  0  0  0  0  0  0  0
   14.0500    5.5620    0.0000 S   0  0  0  0  0  0  0  0  0  0  0  0
   15.3620    4.8160    0.0000 C   0  0  0  0  0  0  0  0  0  0  0  0
   16.6620    2.5520    0.0000 C   0  0  0  0  0  0  0  0  0  0  0  0
   16.6260    5.5980    0.0000 C   0  0  0  0  0  0  0  0  0  0  0  0
   17.9390    3.3350    0.0000 C   0  0  0  0  0  0  0  0  0  0  0  0
   17.9150    4.8760    0.0000 C   0  0  0  0  0  0  0  0  0  0  0  0
  1  2  1  0  0  0  0
  2  3  1  0  0  0  0
  2  4  2  0  0  0  0
  3  5  2  0  0  0  0
  4  6  1  0  0  0  0
  5  7  1  0  0  0  0
  6  7  2  0  0  0  0
  7  8  1  0  0  0  0
  8  9  2  0  0  0  0
  8 10  2  0  0  0  0
  8 11  1  0  0  0  0
 11 12  1  0  0  0  0
 12 13  2  0  0  0  0
 13 14  1  0  0  0  0
 13 15  1  0  0  0  0
 14 16  2  0  0  0  0
 14 17  1  0  0  0  0
 16 18  1  0  0  0  0
 17 19  2  0  0  0  0
 18 20  1  0  0  0  0
 18 21  2  0  0  0  0
 19 21  1  0  0  0  0
 20 22  1  0  0  0  0
 21 23  1  0  0  0  0
 22 24  1  0  0  0  0
 22 25  2  0  0  0  0
 23 24  1  0  0  0  0
 24 26  2  0  0  0  0
 25 27  1  0  0  0  0
 26 28  1  0  0  0  0
 27 28  2  0  0  0  0
M  END
>  <ID>
51

>  <molname>
ENT0506-1684

>  <cmpd_name>
NIM15

>  <IC50>
0.68000001

>  <result_1>
6.8000003e-007

>  <-log10IC50uM>
6.167491

>  <BCUT_PEOE_0>
-2.3790865

>  <BCUT_PEOE_1>
-0.60381556

>  <BCUT_PEOE_2>
0.68108994

>  <BCUT_PEOE_3>
2.3779187

>  <BCUT_SLOGP_0>
-2.4896343

>  <BCUT_SLOGP_1>
-0.52451056

>  <BCUT_SLOGP_2>
0.84247714

>  <BCUT_SLOGP_3>
2.5395412

>  <chi0>
19.725405

>  <chi0v>
18.028013

>  <chi0v_C>
11.350853

>  <chi0_C>
13.396976

>  <chi1>
13.420653

>  <chi1v>
11.515435

>  <chi1v_C>
6.1367512

>  <chi1_C>
8.659833

>  <logP(o/w)>
5.6869998

>  <PEOE_PC->
-1.0159606

>  <PEOE_RPC->
0.23888625

>  <PEOE_VSA-0>
55.438519

>  <PEOE_VSA-1>
19.760618

>  <PEOE_VSA-2>
0

>  <PEOE_VSA-3>
5.6825762

>  <PEOE_VSA-4>
41.437561

>  <PEOE_VSA-5>
0

>  <PEOE_VSA-6>
0

>  <Q_PC->
0

>  <Q_RPC->
0

>  <$PRED>
6.1736774

>  <$RES>
-0.0061865705

>  <$Z-SCORE>
0.01883447

>  <Weight>
474.40298

$$$$
61
  MOE2018           2D

 34 37  0  0  0  0  0  0  0  0999 V2000
    0.0000    0.0000    0.0000 S   0  0  0  0  0  0  0  0  0  0  0  0
   -1.3620   -0.7300    0.0000 C   0  0  0  0  0  0  0  0  0  0  0  0
    1.3050   -0.7300    0.0000 C   0  0  0  0  0  0  0  0  0  0  0  0
   -1.3900   -2.2460    0.0000 C   0  0  0  0  0  0  0  0  0  0  0  0
   -2.7230    0.0560    0.0000 C   0  0  0  0  0  0  0  0  0  0  0  0
    1.2770   -2.2460    0.0000 C   0  0  0  0  0  0  0  0  0  0  0  0
    2.6110    0.0560    0.0000 C   0  0  0  0  0  0  0  0  0  0  0  0
   -0.0840   -2.9760    0.0000 N   0  0  0  0  0  0  0  0  0  0  0  0
   -2.7510   -2.9760    0.0000 C   0  0  0  0  0  0  0  0  0  0  0  0
   -4.0710   -0.6740    0.0000 C   0  0  0  0  0  0  0  0  0  0  0  0
    2.5830   -2.9760    0.0000 C   0  0  0  0  0  0  0  0  0  0  0  0
    3.9020   -0.6740    0.0000 C   0  0  0  0  0  0  0  0  0  0  0  0
   -4.1130   -2.1760    0.0000 C   0  0  0  0  0  0  0  0  0  0  0  0
    3.8740   -2.1900    0.0000 C   0  0  0  0  0  0  0  0  0  0  0  0
   -5.1240   -2.6250    0.0000 C   0  0  0  0  0  0  0  0  0  0  0  0
   -6.8360   -2.1200    0.0000 N   0  0  0  0  0  0  0  0  0  0  0  0
   -5.2640   -3.3970    0.0000 C   0  0  0  0  0  0  0  0  0  0  0  0
   -8.1980   -2.8640    0.0000 N   0  0  0  0  0  0  0  0  0  0  0  0
   -8.2260   -4.3800    0.0000 C   0  0  0  0  0  0  0  0  0  0  0  0
   -9.5880   -5.1100    0.0000 C   0  0  0  0  0  0  0  0  0  0  0  0
   -6.9200   -5.1100    0.0000 C   0  0  0  0  0  0  0  0  0  0  0  0
  -10.9490   -4.3240    0.0000 N   0  3  0  0  0  0  0  0  0  0  0  0
   -9.6160   -6.6260    0.0000 C   0  0  0  0  0  0  0  0  0  0  0  0
   -5.1520   -5.2920    0.0000 N   0  3  0  0  0  0  0  0  0  0  0  0
   -6.9480   -6.6260    0.0000 C   0  0  0  0  0  0  0  0  0  0  0  0
  -12.2970   -5.0540    0.0000 O   0  0  0  0  0  0  0  0  0  0  0  0
  -10.9770   -2.7510    0.0000 O   0  5  0  0  0  0  0  0  0  0  0  0
   -8.3100   -7.3560    0.0000 C   0  0  0  0  0  0  0  0  0  0  0  0
   -4.0850   -6.3590    0.0000 O   0  0  0  0  0  0  0  0  0  0  0  0
   -4.1970   -4.5760    0.0000 O   0  5  0  0  0  0  0  0  0  0  0  0
   -8.3380   -8.8720    0.0000 C   0  0  0  0  0  0  0  0  0  0  0  0
   -6.8220   -8.8440    0.0000 F   0  0  0  0  0  0  0  0  0  0  0  0
   -8.3660  -10.3740    0.0000 F   0  0  0  0  0  0  0  0  0  0  0  0
   -9.9100   -8.8440    0.0000 F   0  0  0  0  0  0  0  0  0  0  0  0
  1  2  1  0  0  0  0
  1  3  1  0  0  0  0
  2  4  1  0  0  0  0
  2  5  2  0  0  0  0
  3  6  1  0  0  0  0
  3  7  2  0  0  0  0
  4  8  1  0  0  0  0
  4  9  2  0  0  0  0
  5 10  1  0  0  0  0
  6  8  1  0  0  0  0
  6 11  2  0  0  0  0
  7 12  1  0  0  0  0
  9 13  1  0  0  0  0
 10 13  2  0  0  0  0
 11 14  1  0  0  0  0
 12 14  2  0  0  0  0
 13 15  1  0  0  0  0
 15 16  2  0  0  0  0
 15 17  1  0  0  0  0
 16 18  1  0  0  0  0
 18 19  1  0  0  0  0
 19 20  2  0  0  0  0
 19 21  1  0  0  0  0
 20 22  1  0  0  0  0
 20 23  1  0  0  0  0
 21 24  1  0  0  0  0
 21 25  2  0  0  0  0
 22 26  2  0  0  0  0
 22 27  1  0  0  0  0
 23 28  2  0  0  0  0
 24 29  2  0  0  0  0
 24 30  1  0  0  0  0
 25 28  1  0  0  0  0
 28 31  1  0  0  0  0
 31 32  1  0  0  0  0
 31 33  1  0  0  0  0
 31 34  1  0  0  0  0
M  CHG  1  22   1
M  CHG  1  24   1
M  CHG  1  27  -1
M  CHG  1  30  -1
M  END
>  <ID>
61

>  <molname>
ENT0506-2464

>  <cmpd_name>
NIM16

>  <IC50>
0.398

>  <result_1>
3.98e-007

>  <-log10IC50uM>
6.4001169

>  <BCUT_PEOE_0>
-2.3686199

>  <BCUT_PEOE_1>
-0.56542706

>  <BCUT_PEOE_2>
0.62382007

>  <BCUT_PEOE_3>
2.431319

>  <BCUT_SLOGP_0>
-2.2727554

>  <BCUT_SLOGP_1>
-0.44370186

>  <BCUT_SLOGP_2>
0.73727357

>  <BCUT_SLOGP_3>
2.5403018

>  <chi0>
24.620592

>  <chi0v>
18.029425

>  <chi0v_C>
11.696153

>  <chi0_C>
13.637464

>  <chi1>
16.040733

>  <chi1v>
10.3865

>  <chi1v_C>
6.2200847

>  <chi1_C>
8.6151752

>  <logP(o/w)>
8.0777597

>  <PEOE_PC->
-2.0219977

>  <PEOE_RPC->
0.12772897

>  <PEOE_VSA-0>
0

>  <PEOE_VSA-1>
29.181658

>  <PEOE_VSA-2>
0

>  <PEOE_VSA-3>
50.829521

>  <PEOE_VSA-4>
0

>  <PEOE_VSA-5>
67.862099

>  <PEOE_VSA-6>
0

>  <Q_PC->
0

>  <Q_RPC->
0

>  <$PRED>
6.41401

>  <$RES>
-0.013893289

>  <$Z-SCORE>
0.042296901

>  <Weight>
489.43399

$$$$
62
  MOE2018           2D

 32 36  0  0  0  0  0  0  0  0999 V2000
    0.0000    0.0000    0.0000 S   0  0  0  0  0  0  0  0  0  0  0  0
    1.4680    0.1670    0.0000 O   0  0  0  0  0  0  0  0  0  0  0  0
    0.7280    1.3240    0.0000 O   0  0  0  0  0  0  0  0  0  0  0  0
   -1.3240    0.7760    0.0000 N   0  0  0  0  0  0  0  0  0  0  0  0
    1.2770   -0.7280    0.0000 C   0  0  0  0  0  0  0  0  0  0  0  0
   -2.8400   -0.0600    0.0000 C   0  0  0  0  0  0  0  0  0  0  0  0
    2.5530    0.0360    0.0000 C   0  0  0  0  0  0  0  0  0  0  0  0
    1.2530   -2.2070    0.0000 C   0  0  0  0  0  0  0  0  0  0  0  0
   -4.2360    0.5850    0.0000 S   0  0  0  0  0  0  0  0  0  0  0  0
   -3.0310   -1.5390    0.0000 N   0  0  0  0  0  0  0  0  0  0  0  0
    3.8300   -0.6920    0.0000 C   0  0  0  0  0  0  0  0  0  0  0  0
    2.5300   -2.9470    0.0000 C   0  0  0  0  0  0  0  0  0  0  0  0
   -5.2620   -0.5130    0.0000 C   0  0  0  0  0  0  0  0  0  0  0  0
   -4.5220   -1.8260    0.0000 C   0  0  0  0  0  0  0  0  0  0  0  0
    3.8060   -2.1720    0.0000 C   0  0  0  0  0  0  0  0  0  0  0  0
    5.0830   -2.9110    0.0000 N   0  0  0  0  0  0  0  0  0  0  0  0
    6.3600   -2.1360    0.0000 C   0  0  0  0  0  0  0  0  0  0  0  0
    6.3360   -0.6080    0.0000 O   0  0  0  0  0  0  0  0  0  0  0  0
    7.6360   -2.8760    0.0000 N   0  0  0  0  0  0  0  0  0  0  0  0
    7.6120   -4.3550    0.0000 C   0  0  0  0  0  0  0  0  0  0  0  0
    8.9130   -2.1000    0.0000 C   0  0  0  0  0  0  0  0  0  0  0  0
    8.8890   -5.0950    0.0000 C   0  0  0  0  0  0  0  0  0  0  0  0
    6.2880   -5.0950    0.0000 C   0  0  0  0  0  0  0  0  0  0  0  0
   10.1900   -2.8400    0.0000 C   0  0  0  0  0  0  0  0  0  0  0  0
    8.8890   -0.5730    0.0000 C   0  0  0  0  0  0  0  0  0  0  0  0
   10.1660   -4.3190    0.0000 S   0  0  0  0  0  0  0  0  0  0  0  0
    8.8650   -6.5740    0.0000 C   0  0  0  0  0  0  0  0  0  0  0  0
    6.2640   -6.5740    0.0000 C   0  0  0  0  0  0  0  0  0  0  0  0
   11.4660   -2.0640    0.0000 C   0  0  0  0  0  0  0  0  0  0  0  0
   10.1660    0.1910    0.0000 C   0  0  0  0  0  0  0  0  0  0  0  0
    7.5410   -7.3020    0.0000 C   0  0  0  0  0  0  0  0  0  0  0  0
   11.4420   -0.5370    0.0000 C   0  0  0  0  0  0  0  0  0  0  0  0
  1  2  2  0  0  0  0
  1  3  2  0  0  0  0
  1  4  1  0  0  0  0
  1  5  1  0  0  0  0
  4  6  1  0  0  0  0
  5  7  2  0  0  0  0
  5  8  1  0  0  0  0
  6  9  1  0  0  0  0
  6 10  2  0  0  0  0
  7 11  1  0  0  0  0
  8 12  2  0  0  0  0
  9 13  1  0  0  0  0
 10 14  1  0  0  0  0
 11 15  2  0  0  0  0
 12 15  1  0  0  0  0
 13 14  2  0  0  0  0
 15 16  1  0  0  0  0
 16 17  1  0  0  0  0
 17 18  2  0  0  0  0
 17 19  1  0  0  0  0
 19 20  1  0  0  0  0
 19 21  1  0  0  0  0
 20 22  2  0  0  0  0
 20 23  1  0  0  0  0
 21 24  2  0  0  0  0
 21 25  1  0  0  0  0
 22 26  1  0  0  0  0
 22 27  1  0  0  0  0
 23 28  2  0  0  0  0
 24 26  1  0  0  0  0
 24 29  1  0  0  0  0
 25 30  2  0  0  0  0
 27 31  2  0  0  0  0
 28 31  1  0  0  0  0
 29 32  2  0  0  0  0
 30 32  1  0  0  0  0
M  END
>  <ID>
62

>  <molname>
ENT0506-2934

>  <cmpd_name>
NIM17

>  <IC50>
0.63099998

>  <result_1>
6.3099998e-007

>  <-log10IC50uM>
6.1999707

>  <BCUT_PEOE_0>
-2.3968718

>  <BCUT_PEOE_1>
-0.65529346

>  <BCUT_PEOE_2>
0.73089719

>  <BCUT_PEOE_3>
2.4257734

>  <BCUT_SLOGP_0>
-2.4339349

>  <BCUT_SLOGP_1>
-0.5417462

>  <BCUT_SLOGP_2>
0.82363629

>  <BCUT_SLOGP_3>
2.546124

>  <chi0>
22.131182

>  <chi0v>
18.87631

>  <chi0v_C>
12.082904

>  <chi0_C>
14.518297

>  <chi1>
15.50997

>  <chi1v>
12.685121

>  <chi1v_C>
5.809401

>  <chi1_C>
8.4326534

>  <logP(o/w)>
4.131

>  <PEOE_PC->
-1.6483077

>  <PEOE_RPC->
0.26951072

>  <PEOE_VSA-0>
41.541336

>  <PEOE_VSA-1>
37.545174

>  <PEOE_VSA-2>
32.016521

>  <PEOE_VSA-3>
5.6825762

>  <PEOE_VSA-4>
13.566921

>  <PEOE_VSA-5>
0

>  <PEOE_VSA-6>
5.6825762

>  <Q_PC->
0

>  <Q_RPC->
0

>  <$PRED>
6.3535752

>  <$RES>
-0.15360437

>  <$Z-SCORE>
0.46763501

>  <Weight>
480.59299

$$$$
41
  MOE2018           2D

 24 27  0  0  0  0  0  0  0  0999 V2000
    0.0000    0.0000    0.0000 S   0  0  0  0  0  0  0  0  0  0  0  0
    1.2620    0.7330    0.0000 C   0  0  0  0  0  0  0  0  0  0  0  0
   -1.3100    0.7810    0.0000 C   0  0  0  0  0  0  0  0  0  0  0  0
    1.2740    2.2720    0.0000 C   0  0  0  0  0  0  0  0  0  0  0  0
    2.5120   -0.0120    0.0000 C   0  0  0  0  0  0  0  0  0  0  0  0
   -1.3100    2.2960    0.0000 C   0  0  0  0  0  0  0  0  0  0  0  0
   -2.6320    0.0720    0.0000 C   0  0  0  0  0  0  0  0  0  0  0  0
   -0.0120    3.0530    0.0000 N   0  0  0  0  0  0  0  0  0  0  0  0
    2.5600    3.0170    0.0000 C   0  0  0  0  0  0  0  0  0  0  0  0
    3.7860    0.7210    0.0000 C   0  0  0  0  0  0  0  0  0  0  0  0
   -2.6200    3.0770    0.0000 C   0  0  0  0  0  0  0  0  0  0  0  0
   -3.9420    0.8530    0.0000 C   0  0  0  0  0  0  0  0  0  0  0  0
   -0.0120    4.5670    0.0000 C   0  0  0  0  0  0  0  0  0  0  0  0
    3.8220    2.2600    0.0000 C   0  0  0  0  0  0  0  0  0  0  0  0
   -3.9180    2.3920    0.0000 C   0  0  0  0  0  0  0  0  0  0  0  0
   -1.2980    5.3600    0.0000 O   0  0  0  0  0  0  0  0  0  0  0  0
    1.2740    5.3000    0.0000 N   0  0  0  0  0  0  0  0  0  0  0  0
    1.2980    6.8150    0.0000 N   0  0  0  0  0  0  0  0  0  0  0  0
    0.0000    7.6080    0.0000 C   0  0  0  0  0  0  0  0  0  0  0  0
    2.3800    7.8000    0.0000 C   0  0  0  0  0  0  0  0  0  0  0  0
    0.3120    9.0500    0.0000 N   0  0  0  0  0  0  0  0  0  0  0  0
   -1.4300    7.0790    0.0000 C   0  0  0  0  0  0  0  0  0  0  0  0
    1.7550    9.2060    0.0000 N   0  0  0  0  0  0  0  0  0  0  0  0
    3.8220    7.4640    0.0000 C   0  0  0  0  0  0  0  0  0  0  0  0
  1  2  1  0  0  0  0
  1  3  1  0  0  0  0
  2  4  2  0  0  0  0
  2  5  1  0  0  0  0
  3  6  2  0  0  0  0
  3  7  1  0  0  0  0
  4  8  1  0  0  0  0
  4  9  1  0  0  0  0
  5 10  2  0  0  0  0
  6  8  1  0  0  0  0
  6 11  1  0  0  0  0
  7 12  2  0  0  0  0
  8 13  1  0  0  0  0
  9 14  2  0  0  0  0
 10 14  1  0  0  0  0
 11 15  2  0  0  0  0
 12 15  1  0  0  0  0
 13 16  2  0  0  0  0
 13 17  1  0  0  0  0
 17 18  1  0  0  0  0
 18 19  1  0  0  0  0
 18 20  1  0  0  0  0
 19 21  2  0  0  0  0
 19 22  1  0  0  0  0
 20 23  2  0  0  0  0
 20 24  1  0  0  0  0
 21 23  1  0  0  0  0
M  END
>  <ID>
41

>  <molname>
STOCK2S-14248

>  <cmpd_name>
NIM26

>  <IC50>
0.017000001

>  <result_1>
1.7000001e-008

>  <-log10IC50uM>
7.7695513

>  <BCUT_PEOE_0>
-2.399137

>  <BCUT_PEOE_1>
-0.58947116

>  <BCUT_PEOE_2>
0.59517914

>  <BCUT_PEOE_3>
2.3703384

>  <BCUT_SLOGP_0>
-2.4860389

>  <BCUT_SLOGP_1>
-0.46969333

>  <BCUT_SLOGP_2>
0.70812732

>  <BCUT_SLOGP_3>
2.5444336

>  <chi0>
16.681435

>  <chi0v>
14.040649

>  <chi0v_C>
10.118802

>  <chi0_C>
11.698306

>  <chi1>
11.647867

>  <chi1v>
8.3224239

>  <chi1v_C>
4.6547008

>  <chi1_C>
6.4543605

>  <logP(o/w)>
2.645

>  <PEOE_PC->
-1.1464288

>  <PEOE_RPC->
0.22402966

>  <PEOE_VSA-0>
0

>  <PEOE_VSA-1>
19.760618

>  <PEOE_VSA-2>
28.263119

>  <PEOE_VSA-3>
0

>  <PEOE_VSA-4>
13.566921

>  <PEOE_VSA-5>
0

>  <PEOE_VSA-6>
0

>  <Q_PC->
0

>  <Q_RPC->
0

>  <$PRED>
7.5054321

>  <$RES>
0.26411936

>  <$Z-SCORE>
0.80408818

>  <Weight>
337.40698

$$$$
50
  MOE2018           2D

 28 33  0  0  1  0  0  0  0  0999 V2000
    0.0000    0.0000    0.0000 S   0  0  0  0  0  0  0  0  0  0  0  0
    1.2750   -0.7390    0.0000 C   0  0  0  0  0  0  0  0  0  0  0  0
   -1.3230   -0.7390    0.0000 C   0  0  0  0  0  0  0  0  0  0  0  0
    1.2510   -2.2170    0.0000 C   0  0  0  0  0  0  0  0  0  0  0  0
    2.5500    0.0360    0.0000 C   0  0  0  0  0  0  0  0  0  0  0  0
   -1.3470   -2.2170    0.0000 C   0  0  0  0  0  0  0  0  0  0  0  0
   -2.6460    0.0360    0.0000 C   0  0  0  0  0  0  0  0  0  0  0  0
   -0.0720   -2.9440    0.0000 N   0  0  0  0  0  0  0  0  0  0  0  0
    2.5260   -2.9560    0.0000 C   0  0  0  0  0  0  0  0  0  0  0  0
    3.8250   -0.6910    0.0000 C   0  0  0  0  0  0  0  0  0  0  0  0
   -2.6580   -2.9440    0.0000 C   0  0  0  0  0  0  0  0  0  0  0  0
   -3.9680   -0.7030    0.0000 C   0  0  0  0  0  0  0  0  0  0  0  0
   -0.0950   -4.4210    0.0000 C   0  0  0  0  0  0  0  0  0  0  0  0
    3.8020   -2.1810    0.0000 C   0  0  0  0  0  0  0  0  0  0  0  0
   -3.9800   -2.1690    0.0000 C   0  0  0  0  0  0  0  0  0  0  0  0
    1.1800   -5.1480    0.0000 O   0  0  0  0  0  0  0  0  0  0  0  0
   -1.4180   -5.1600    0.0000 N   0  0  0  0  0  0  0  0  0  0  0  0
   -1.7640   -6.6020    0.0000 N   0  0  0  0  0  0  0  0  0  0  0  0
   -2.7410   -4.3860    0.0000 C   0  0  0  0  0  0  0  0  0  0  0  0
   -3.2770   -6.7330    0.0000 C   0  0  0  0  0  0  0  0  0  0  0  0
   -3.8850   -5.3750    0.0000 C   0  0  0  0  0  0  0  0  0  0  0  0
   -3.3730   -3.0150    0.0000 C   0  0  0  0  0  0  0  0  0  0  0  0
   -4.0400   -8.0320    0.0000 C   0  0  0  0  0  0  0  0  0  0  0  0
   -5.1960   -4.6000    0.0000 C   0  0  3  0  0  0  0  0  0  0  0  0
   -4.8980   -3.1460    0.0000 C   0  0  3  0  0  0  0  0  0  0  0  0
   -6.3400   -3.5870    0.0000 C   0  0  0  0  0  0  0  0  0  0  0  0
   -7.3050   -2.3950    0.0000 C   0  0  0  0  0  0  0  0  0  0  0  0
   -7.5320   -4.4930    0.0000 C   0  0  0  0  0  0  0  0  0  0  0  0
  1  2  1  0  0  0  0
  1  3  1  0  0  0  0
  2  4  2  0  0  0  0
  2  5  1  0  0  0  0
  3  6  2  0  0  0  0
  3  7  1  0  0  0  0
  4  8  1  0  0  0  0
  4  9  1  0  0  0  0
  5 10  2  0  0  0  0
  6  8  1  0  0  0  0
  6 11  1  0  0  0  0
  7 12  2  0  0  0  0
  8 13  1  0  0  0  0
  9 14  2  0  0  0  0
 10 14  1  0  0  0  0
 11 15  2  0  0  0  0
 12 15  1  0  0  0  0
 13 16  2  0  0  0  0
 13 17  1  0  0  0  0
 17 18  1  0  0  0  0
 17 19  1  0  0  0  0
 18 20  2  0  0  0  0
 19 21  2  0  0  0  0
 19 22  1  0  0  0  0
 20 21  1  0  0  0  0
 20 23  1  0  0  0  0
 21 24  1  0  0  0  0
 22 25  1  0  0  0  0
 24 25  1  0  0  0  0
 24 26  1  0  0  0  0
 25 26  1  0  0  0  0
 26 27  1  0  0  0  0
 26 28  1  0  0  0  0
M  END
>  <ID>
50

>  <molname>
STOCK2S-63399

>  <cmpd_name>
NIM27

>  <IC50>
0.15800001

>  <result_1>
1.5800001e-007

>  <-log10IC50uM>
6.801343

>  <BCUT_PEOE_0>
-2.5124438

>  <BCUT_PEOE_1>
-0.5528264

>  <BCUT_PEOE_2>
0.59849924

>  <BCUT_PEOE_3>
2.9338078

>  <BCUT_SLOGP_0>
-2.4439597

>  <BCUT_SLOGP_1>
-0.43001875

>  <BCUT_SLOGP_2>
0.69996953

>  <BCUT_SLOGP_3>
3.0069897

>  <chi0>
19.206377

>  <chi0v>
16.955244

>  <chi0v_C>
13.98061

>  <chi0_C>
15.637464

>  <chi1>
13.4812

>  <chi1v>
10.58637

>  <chi1v_C>
7.6158609

>  <chi1_C>
9.6041899

>  <logP(o/w)>
4.744

>  <PEOE_PC->
-0.93677682

>  <PEOE_RPC->
0.27538362

>  <PEOE_VSA-0>
0

>  <PEOE_VSA-1>
19.760618

>  <PEOE_VSA-2>
0

>  <PEOE_VSA-3>
9.4210396

>  <PEOE_VSA-4>
13.566921

>  <PEOE_VSA-5>
0

>  <PEOE_VSA-6>
0

>  <Q_PC->
0

>  <Q_RPC->
0

>  <$PRED>
7.0063047

>  <$RES>
-0.2049619

>  <$Z-SCORE>
0.62398845

>  <Weight>
387.50699

$$$$
72
  MOE2018           2D

 33 37  0  0  1  0  0  0  0  0999 V2000
    0.0000    0.0000    0.0000 S   0  0  0  0  0  0  0  0  0  0  0  0
   -1.3190   -0.7250    0.0000 C   0  0  0  0  0  0  0  0  0  0  0  0
    1.2710   -0.7250    0.0000 C   0  0  0  0  0  0  0  0  0  0  0  0
   -1.3420   -2.1980    0.0000 C   0  0  0  0  0  0  0  0  0  0  0  0
   -2.6380    0.0360    0.0000 C   0  0  0  0  0  0  0  0  0  0  0  0
    1.2470   -2.1980    0.0000 C   0  0  0  0  0  0  0  0  0  0  0  0
    2.5420    0.0360    0.0000 C   0  0  0  0  0  0  0  0  0  0  0  0
   -0.0710   -2.9230    0.0000 N   0  0  0  0  0  0  0  0  0  0  0  0
   -2.6610   -2.9230    0.0000 C   0  0  0  0  0  0  0  0  0  0  0  0
   -3.9560   -0.6890    0.0000 C   0  0  0  0  0  0  0  0  0  0  0  0
    2.5190   -2.9230    0.0000 C   0  0  0  0  0  0  0  0  0  0  0  0
    3.8140   -0.6890    0.0000 C   0  0  0  0  0  0  0  0  0  0  0  0
   -3.9800   -2.1500    0.0000 C   0  0  0  0  0  0  0  0  0  0  0  0
   -5.2750    0.0710    0.0000 O   0  0  0  0  0  0  0  0  0  0  0  0
    3.7900   -2.1500    0.0000 C   0  0  0  0  0  0  0  0  0  0  0  0
   -6.5940   -0.6530    0.0000 C   0  0  0  0  0  0  0  0  0  0  0  0
   -7.9130    0.1070    0.0000 C   0  0  1  0  0  0  0  0  0  0  0  0
   -7.9360    1.6280    0.0000 O   0  0  0  0  0  0  0  0  0  0  0  0
   -9.2310   -0.6180    0.0000 C   0  0  0  0  0  0  0  0  0  0  0  0
  -10.5500    0.1420    0.0000 O   0  0  0  0  0  0  0  0  0  0  0  0
  -11.8690   -0.5820    0.0000 C   0  0  0  0  0  0  0  0  0  0  0  0
  -11.8930   -2.0550    0.0000 C   0  0  0  0  0  0  0  0  0  0  0  0
  -13.1880    0.1780    0.0000 C   0  0  0  0  0  0  0  0  0  0  0  0
  -13.2120   -2.7800    0.0000 C   0  0  0  0  0  0  0  0  0  0  0  0
  -14.5070   -0.5460    0.0000 C   0  0  0  0  0  0  0  0  0  0  0  0
  -14.5300   -2.0200    0.0000 C   0  0  0  0  0  0  0  0  0  0  0  0
  -15.8490   -2.7440    0.0000 N   0  0  0  0  0  0  0  0  0  0  0  0
  -17.1680   -1.9840    0.0000 C   0  0  0  0  0  0  0  0  0  0  0  0
  -17.1920   -0.4630    0.0000 C   0  0  0  0  0  0  0  0  0  0  0  0
  -18.4870   -2.7090    0.0000 C   0  0  0  0  0  0  0  0  0  0  0  0
  -18.5100    0.3090    0.0000 C   0  0  0  0  0  0  0  0  0  0  0  0
  -19.8060   -1.9480    0.0000 C   0  0  0  0  0  0  0  0  0  0  0  0
  -19.8290   -0.4280    0.0000 C   0  0  0  0  0  0  0  0  0  0  0  0
  1  2  1  0  0  0  0
  1  3  1  0  0  0  0
  2  4  2  0  0  0  0
  2  5  1  0  0  0  0
  3  6  1  0  0  0  0
  3  7  2  0  0  0  0
  4  8  1  0  0  0  0
  4  9  1  0  0  0  0
  5 10  2  0  0  0  0
  6  8  1  0  0  0  0
  6 11  2  0  0  0  0
  7 12  1  0  0  0  0
  9 13  2  0  0  0  0
 10 13  1  0  0  0  0
 10 14  1  0  0  0  0
 11 15  1  0  0  0  0
 12 15  2  0  0  0  0
 14 16  1  0  0  0  0
 16 17  1  0  0  0  0
 17 18  1  6  0  0  0
 17 19  1  0  0  0  0
 19 20  1  0  0  0  0
 20 21  1  0  0  0  0
 21 22  1  0  0  0  0
 21 23  2  0  0  0  0
 22 24  2  0  0  0  0
 23 25  1  0  0  0  0
 24 26  1  0  0  0  0
 25 26  2  0  0  0  0
 26 27  1  0  0  0  0
 27 28  1  0  0  0  0
 28 29  2  0  0  0  0
 28 30  1  0  0  0  0
 29 31  1  0  0  0  0
 30 32  2  0  0  0  0
 31 33  2  0  0  0  0
 32 33  1  0  0  0  0
M  END
>  <ID>
72

>  <molname>
TIMTECST000559

>  <cmpd_name>
NIM31

>  <IC50>
0.055

>  <result_1>
5.5000001e-008

>  <-log10IC50uM>
7.2596374

>  <BCUT_PEOE_0>
-2.5176456

>  <BCUT_PEOE_1>
-0.64203829

>  <BCUT_PEOE_2>
0.7019763

>  <BCUT_PEOE_3>
2.5440202

>  <BCUT_SLOGP_0>
-2.6839879

>  <BCUT_SLOGP_1>
-0.54170787

>  <BCUT_SLOGP_2>
0.80591482

>  <BCUT_SLOGP_3>
2.5506675

>  <chi0>
22.459608

>  <chi0v>
18.717623

>  <chi0v_C>
15.229168

>  <chi0_C>
17.924074

>  <chi1>
16.225479

>  <chi1v>
11.582474

>  <chi1v_C>
8.1139317

>  <chi1_C>
11.382143

>  <logP(o/w)>
5.717

>  <PEOE_PC->
-1.2916257

>  <PEOE_RPC->
0.25362095

>  <PEOE_VSA-0>
0

>  <PEOE_VSA-1>
19.760618

>  <PEOE_VSA-2>
0

>  <PEOE_VSA-3>
11.365152

>  <PEOE_VSA-4>
13.566921

>  <PEOE_VSA-5>
0

>  <PEOE_VSA-6>
5.0075121

>  <Q_PC->
0

>  <Q_RPC->
0

>  <$PRED>
7.1869383

>  <$RES>
0.072699249

>  <$Z-SCORE>
0.22132647

>  <Weight>
456.56598

$$$$
73
  MOE2018           2D

 22 24  0  0  0  0  0  0  0  0999 V2000
    0.0000    0.0000    0.0000 S   0  0  0  0  0  0  0  0  0  0  0  0
    1.2770    0.7710    0.0000 S   0  0  0  0  0  0  0  0  0  0  0  0
   -0.7710    1.3370    0.0000 O   0  0  0  0  0  0  0  0  0  0  0  0
    0.7350   -1.2770    0.0000 O   0  0  0  0  0  0  0  0  0  0  0  0
   -1.3250   -0.7350    0.0000 O   0  5  0  0  0  0  0  0  0  0  0  0
    2.5660    0.0360    0.0000 C   0  0  0  0  0  0  0  0  0  0  0  0
    3.8440    0.8070    0.0000 C   0  0  0  0  0  0  0  0  0  0  0  0
    3.8200    2.3500    0.0000 O   0  0  0  0  0  0  0  0  0  0  0  0
    5.1330    0.0720    0.0000 N   0  0  0  0  0  0  0  0  0  0  0  0
    5.1090   -1.4100    0.0000 C   0  0  0  0  0  0  0  0  0  0  0  0
    6.4100    0.8430    0.0000 C   0  0  0  0  0  0  0  0  0  0  0  0
    6.3860   -2.1570    0.0000 C   0  0  0  0  0  0  0  0  0  0  0  0
    3.7710   -2.1450    0.0000 C   0  0  0  0  0  0  0  0  0  0  0  0
    7.6990    0.1080    0.0000 C   0  0  0  0  0  0  0  0  0  0  0  0
    6.3860    2.3740    0.0000 C   0  0  0  0  0  0  0  0  0  0  0  0
    7.6750   -1.3740    0.0000 S   0  0  0  0  0  0  0  0  0  0  0  0
    6.3620   -3.6390    0.0000 C   0  0  0  0  0  0  0  0  0  0  0  0
    3.7470   -3.6390    0.0000 C   0  0  0  0  0  0  0  0  0  0  0  0
    8.9770    0.8920    0.0000 C   0  0  0  0  0  0  0  0  0  0  0  0
    7.6750    3.1570    0.0000 C   0  0  0  0  0  0  0  0  0  0  0  0
    5.0370   -4.3740    0.0000 C   0  0  0  0  0  0  0  0  0  0  0  0
    8.9530    2.4220    0.0000 C   0  0  0  0  0  0  0  0  0  0  0  0
  1  2  1  0  0  0  0
  1  3  2  0  0  0  0
  1  4  2  0  0  0  0
  1  5  1  0  0  0  0
  2  6  1  0  0  0  0
  6  7  1  0  0  0  0
  7  8  2  0  0  0  0
  7  9  1  0  0  0  0
  9 10  1  0  0  0  0
  9 11  1  0  0  0  0
 10 12  2  0  0  0  0
 10 13  1  0  0  0  0
 11 14  2  0  0  0  0
 11 15  1  0  0  0  0
 12 16  1  0  0  0  0
 12 17  1  0  0  0  0
 13 18  2  0  0  0  0
 14 16  1  0  0  0  0
 14 19  1  0  0  0  0
 15 20  2  0  0  0  0
 17 21  2  0  0  0  0
 18 21  1  0  0  0  0
 19 22  2  0  0  0  0
 20 22  1  0  0  0  0
M  CHG  1   5  -1
M  END
>  <ID>
73

>  <molname>
TIMTECST4030899

>  <cmpd_name>
NIM33

>  <IC50>
0.64600003

>  <result_1>
6.4600005e-007

>  <-log10IC50uM>
6.1897674

>  <BCUT_PEOE_0>
-2.408042

>  <BCUT_PEOE_1>
-0.55987829

>  <BCUT_PEOE_2>
0.59654111

>  <BCUT_PEOE_3>
2.4519534

>  <BCUT_SLOGP_0>
-2.4475389

>  <BCUT_SLOGP_1>
-0.48711357

>  <BCUT_SLOGP_2>
0.69152617

>  <BCUT_SLOGP_3>
2.5520065

>  <chi0>
15.742276

>  <chi0v>
13.58035

>  <chi0v_C>
7.8259091

>  <chi0_C>
9.2507124

>  <chi1>
10.455308

>  <chi1v>
9.9739685

>  <chi1v_C>
4.0082541

>  <chi1_C>
5.7079082

>  <logP(o/w)>
2.7379999

>  <PEOE_PC->
-2.0747054

>  <PEOE_RPC->
0.21784389

>  <PEOE_VSA-0>
0

>  <PEOE_VSA-1>
33.249462

>  <PEOE_VSA-2>
0

>  <PEOE_VSA-3>
0

>  <PEOE_VSA-4>
0

>  <PEOE_VSA-5>
13.566921

>  <PEOE_VSA-6>
48.024784

>  <Q_PC->
0

>  <Q_RPC->
0

>  <$PRED>
6.3557129

>  <$RES>
-0.16594556

>  <$Z-SCORE>
0.50520664

>  <Weight>
352.435

$$$$
17
  MOE2018           2D

 27 30  0  0  0  0  0  0  0  0999 V2000
    0.0000    0.0000    0.0000 S   0  0  0  0  0  0  0  0  0  0  0  0
    1.3220   -0.8030    0.0000 C   0  0  0  0  0  0  0  0  0  0  0  0
   -1.2850   -0.7170    0.0000 C   0  0  0  0  0  0  0  0  0  0  0  0
    1.2970   -2.1870    0.0000 C   0  0  0  0  0  0  0  0  0  0  0  0
    2.6440   -0.0370    0.0000 C   0  0  0  0  0  0  0  0  0  0  0  0
   -1.3100   -2.2610    0.0000 C   0  0  0  0  0  0  0  0  0  0  0  0
   -2.6560    0.0490    0.0000 C   0  0  0  0  0  0  0  0  0  0  0  0
   -0.0740   -2.9900    0.0000 N   0  0  0  0  0  0  0  0  0  0  0  0
    2.6190   -2.9040    0.0000 C   0  0  0  0  0  0  0  0  0  0  0  0
    3.9290   -0.7540    0.0000 C   0  0  0  0  0  0  0  0  0  0  0  0
   -2.6810   -2.9780    0.0000 C   0  0  0  0  0  0  0  0  0  0  0  0
   -4.0280   -0.7540    0.0000 C   0  0  0  0  0  0  0  0  0  0  0  0
   -0.1110   -4.4600    0.0000 C   0  0  0  0  0  0  0  0  0  0  0  0
    3.9040   -2.1380    0.0000 C   0  0  0  0  0  0  0  0  0  0  0  0
   -4.0530   -2.1250    0.0000 C   0  0  0  0  0  0  0  0  0  0  0  0
   -1.4830   -5.2140    0.0000 O   0  0  0  0  0  0  0  0  0  0  0  0
    1.1240   -5.1400    0.0000 C   0  0  0  0  0  0  0  0  0  0  0  0
    5.2760   -2.7180    0.0000 C   0  0  0  0  0  0  0  0  0  0  0  0
    1.1000   -6.6970    0.0000 S   0  0  0  0  0  0  0  0  0  0  0  0
    6.7220   -3.3360    0.0000 F   0  0  0  0  0  0  0  0  0  0  0  0
    4.6090   -4.0900    0.0000 F   0  0  0  0  0  0  0  0  0  0  0  0
    5.8570   -1.2850    0.0000 F   0  0  0  0  0  0  0  0  0  0  0  0
    2.4460   -7.3520    0.0000 C   0  0  0  0  0  0  0  0  0  0  0  0
    3.7070   -6.7710    0.0000 N   0  0  0  0  0  0  0  0  0  0  0  0
    2.5450   -8.8840    0.0000 N   0  0  0  0  0  0  0  0  0  0  0  0
    4.7200   -7.7470    0.0000 N   0  0  0  0  0  0  0  0  0  0  0  0
    4.0770   -9.0440    0.0000 C   0  0  0  0  0  0  0  0  0  0  0  0
  1  2  1  0  0  0  0
  1  3  1  0  0  0  0
  2  4  2  0  0  0  0
  2  5  1  0  0  0  0
  3  6  2  0  0  0  0
  3  7  1  0  0  0  0
  4  8  1  0  0  0  0
  4  9  1  0  0  0  0
  5 10  2  0  0  0  0
  6  8  1  0  0  0  0
  6 11  1  0  0  0  0
  7 12  2  0  0  0  0
  8 13  1  0  0  0  0
  9 14  2  0  0  0  0
 10 14  1  0  0  0  0
 11 15  2  0  0  0  0
 12 15  1  0  0  0  0
 13 16  2  0  0  0  0
 13 17  1  0  0  0  0
 14 18  1  0  0  0  0
 17 19  1  0  0  0  0
 18 20  1  0  0  0  0
 18 21  1  0  0  0  0
 18 22  1  0  0  0  0
 19 23  1  0  0  0  0
 23 24  2  0  0  0  0
 23 25  1  0  0  0  0
 24 26  1  0  0  0  0
 25 27  1  0  0  0  0
 26 27  2  0  0  0  0
M  END
>  <ID>
17

>  <molname>
STOCK1S-24942

>  <cmpd_name>
NIM40

>  <IC50>
0.041999999

>  <result_1>
4.2e-008

>  <-log10IC50uM>
7.3767509

>  <BCUT_PEOE_0>
-2.4057183

>  <BCUT_PEOE_1>
-0.58321923

>  <BCUT_PEOE_2>
0.67748588

>  <BCUT_PEOE_3>
2.4263034

>  <BCUT_SLOGP_0>
-2.4302731

>  <BCUT_SLOGP_1>
-0.51700944

>  <BCUT_SLOGP_2>
0.77989596

>  <BCUT_SLOGP_3>
2.5726373

>  <chi0>
19.018297

>  <chi0v>
15.159182

>  <chi0v_C>
9.3259087

>  <chi0_C>
10.905413

>  <chi1>
12.931671

>  <chi1v>
9.5344524

>  <chi1v_C>
4.1689377

>  <chi1_C>
5.8130798

>  <logP(o/w)>
4.0297599

>  <PEOE_PC->
-1.6320848

>  <PEOE_RPC->
0.16930768

>  <PEOE_VSA-0>
0

>  <PEOE_VSA-1>
39.521236

>  <PEOE_VSA-2>
18.842079

>  <PEOE_VSA-3>
41.408482

>  <PEOE_VSA-4>
0

>  <PEOE_VSA-5>
13.566921

>  <PEOE_VSA-6>
0

>  <Q_PC->
0

>  <Q_RPC->
0

>  <$PRED>
7.5828695

>  <$RES>
-0.20611845

>  <$Z-SCORE>
0.62750947

>  <Weight>
408.42801

$$$$
31
  MOE2018           2D

 28 31  0  0  1  0  0  0  0  0999 V2000
    0.0000    0.0000    0.0000 S   0  0  0  0  0  0  0  0  0  0  0  0
   -0.0240   -1.4840    0.0000 C   0  0  0  0  0  0  0  0  0  0  0  0
   -1.3180    0.7720    0.0000 C   0  0  0  0  0  0  0  0  0  0  0  0
   -1.3410   -2.2080    0.0000 C   0  0  0  0  0  0  0  0  0  0  0  0
    1.2460   -2.2080    0.0000 C   0  0  0  0  0  0  0  0  0  0  0  0
   -2.6350    0.0470    0.0000 C   0  0  0  0  0  0  0  0  0  0  0  0
   -1.3410    2.2550    0.0000 C   0  0  0  0  0  0  0  0  0  0  0  0
   -2.6590   -1.4360    0.0000 N   0  0  0  0  0  0  0  0  0  0  0  0
   -1.3650   -3.6800    0.0000 C   0  0  0  0  0  0  0  0  0  0  0  0
    1.2230   -3.6800    0.0000 C   0  0  0  0  0  0  0  0  0  0  0  0
   -3.9530    0.8190    0.0000 C   0  0  0  0  0  0  0  0  0  0  0  0
   -2.6590    3.0270    0.0000 C   0  0  0  0  0  0  0  0  0  0  0  0
   -4.0240   -2.1600    0.0000 C   0  0  0  0  0  0  0  0  0  0  0  0
   -0.0950   -4.3920    0.0000 C   0  0  0  0  0  0  0  0  0  0  0  0
   -3.9770    2.3030    0.0000 C   0  0  0  0  0  0  0  0  0  0  0  0
   -5.3420   -1.3890    0.0000 O   0  0  0  0  0  0  0  0  0  0  0  0
   -4.0480   -3.6320    0.0000 N   0  0  0  0  0  0  0  0  0  0  0  0
   -5.3660   -4.3560    0.0000 C   0  0  2  0  0  0  0  0  0  0  0  0
   -6.6590   -3.5850    0.0000 C   0  0  0  0  0  0  0  0  0  0  0  0
   -5.3890   -5.8400    0.0000 C   0  0  0  0  0  0  0  0  0  0  0  0
   -6.6830   -2.0650    0.0000 O   0  0  0  0  0  0  0  0  0  0  0  0
   -7.9770   -4.3090    0.0000 O   0  0  0  0  0  0  0  0  0  0  0  0
   -6.6830   -6.5640    0.0000 C   0  0  0  0  0  0  0  0  0  0  0  0
   -6.7070   -8.0360    0.0000 C   0  0  0  0  0  0  0  0  0  0  0  0
   -8.0010   -5.7930    0.0000 C   0  0  0  0  0  0  0  0  0  0  0  0
   -8.0240   -8.7960    0.0000 C   0  0  0  0  0  0  0  0  0  0  0  0
   -9.3180   -6.5170    0.0000 C   0  0  0  0  0  0  0  0  0  0  0  0
   -9.3420   -7.9890    0.0000 C   0  0  0  0  0  0  0  0  0  0  0  0
  1  2  1  0  0  0  0
  1  3  1  0  0  0  0
  2  4  1  0  0  0  0
  2  5  2  0  0  0  0
  3  6  1  0  0  0  0
  3  7  2  0  0  0  0
  4  8  1  0  0  0  0
  4  9  2  0  0  0  0
  5 10  1  0  0  0  0
  6  8  1  0  0  0  0
  6 11  2  0  0  0  0
  7 12  1  0  0  0  0
  8 13  1  0  0  0  0
  9 14  1  0  0  0  0
 10 14  2  0  0  0  0
 11 15  1  0  0  0  0
 12 15  2  0  0  0  0
 13 16  2  0  0  0  0
 13 17  1  0  0  0  0
 18 17  1  1  0  0  0
 18 19  1  0  0  0  0
 18 20  1  0  0  0  0
 19 21  2  0  0  0  0
 19 22  1  0  0  0  0
 20 23  1  0  0  0  0
 23 24  2  0  0  0  0
 23 25  1  0  0  0  0
 24 26  1  0  0  0  0
 25 27  2  0  0  0  0
 26 28  2  0  0  0  0
 27 28  1  0  0  0  0
M  END
>  <ID>
31

>  <molname>
STOCK1S-89185

>  <cmpd_name>
NIM53

>  <IC50>
0.013

>  <result_1>
1.3e-008

>  <-log10IC50uM>
7.8860564

>  <BCUT_PEOE_0>
-2.507139

>  <BCUT_PEOE_1>
-0.64939302

>  <BCUT_PEOE_2>
0.69730318

>  <BCUT_PEOE_3>
2.5402944

>  <BCUT_SLOGP_0>
-2.7231958

>  <BCUT_SLOGP_1>
-0.53807992

>  <BCUT_SLOGP_2>
0.79345185

>  <BCUT_SLOGP_3>
2.5457582

>  <chi0>
19.509861

>  <chi0v>
15.725679

>  <chi0v_C>
12.29001

>  <chi0_C>
14.518297

>  <chi1>
13.63103

>  <chi1v>
9.6819563

>  <chi1v_C>
6.6158609

>  <chi1_C>
9.2659864

>  <logP(o/w)>
4.2490001

>  <PEOE_PC->
-1.2316496

>  <PEOE_RPC->
0.21066885

>  <PEOE_VSA-0>
81.251015

>  <PEOE_VSA-1>
19.760618

>  <PEOE_VSA-2>
13.566921

>  <PEOE_VSA-3>
0

>  <PEOE_VSA-4>
19.249496

>  <PEOE_VSA-5>
13.566921

>  <PEOE_VSA-6>
0

>  <Q_PC->
0

>  <Q_RPC->
0

>  <$PRED>
7.1354551

>  <$RES>
0.75060123

>  <$Z-SCORE>
2.2851393

>  <Weight>
390.46298

$$$$
40
  MOE2018           2D

 24 27  0  0  0  0  0  0  0  0999 V2000
    0.0000    0.0000    0.0000 Cl  0  0  0  0  0  0  0  0  0  0  0  0
    1.2790    0.7770    0.0000 C   0  0  0  0  0  0  0  0  0  0  0  0
    2.5700    0.0480    0.0000 C   0  0  0  0  0  0  0  0  0  0  0  0
    1.2550    2.3080    0.0000 C   0  0  0  0  0  0  0  0  0  0  0  0
    3.8500    0.8250    0.0000 C   0  0  0  0  0  0  0  0  0  0  0  0
    2.5470    3.0850    0.0000 C   0  0  0  0  0  0  0  0  0  0  0  0
    5.1290    0.0960    0.0000 N   0  0  0  0  0  0  0  0  0  0  0  0
    3.8260    2.3550    0.0000 C   0  0  0  0  0  0  0  0  0  0  0  0
    6.4080    0.8730    0.0000 C   0  0  0  0  0  0  0  0  0  0  0  0
    5.1050   -1.3870    0.0000 C   0  0  0  0  0  0  0  0  0  0  0  0
    5.1050    3.1320    0.0000 S   0  0  0  0  0  0  0  0  0  0  0  0
    6.3850    2.4030    0.0000 C   0  0  0  0  0  0  0  0  0  0  0  0
    7.6880    0.1430    0.0000 C   0  0  0  0  0  0  0  0  0  0  0  0
    6.3850   -2.1160    0.0000 O   0  0  0  0  0  0  0  0  0  0  0  0
    3.7780   -2.1160    0.0000 C   0  0  0  0  0  0  0  0  0  0  0  0
    7.6640    3.1800    0.0000 C   0  0  0  0  0  0  0  0  0  0  0  0
    8.9670    0.9210    0.0000 C   0  0  0  0  0  0  0  0  0  0  0  0
    3.7540   -3.6110    0.0000 S   0  0  0  0  0  0  0  0  0  0  0  0
    8.9430    2.4510    0.0000 C   0  0  0  0  0  0  0  0  0  0  0  0
    2.4270   -4.3400    0.0000 C   0  0  0  0  0  0  0  0  0  0  0  0
    1.0880   -3.5630    0.0000 N   0  0  0  0  0  0  0  0  0  0  0  0
    2.0800   -5.7870    0.0000 N   0  0  0  0  0  0  0  0  0  0  0  0
   -0.0480   -4.5430    0.0000 N   0  0  0  0  0  0  0  0  0  0  0  0
    0.5620   -5.9180    0.0000 C   0  0  0  0  0  0  0  0  0  0  0  0
  1  2  1  0  0  0  0
  2  3  2  0  0  0  0
  2  4  1  0  0  0  0
  3  5  1  0  0  0  0
  4  6  2  0  0  0  0
  5  7  1  0  0  0  0
  5  8  2  0  0  0  0
  6  8  1  0  0  0  0
  7  9  1  0  0  0  0
  7 10  1  0  0  0  0
  8 11  1  0  0  0  0
  9 12  2  0  0  0  0
  9 13  1  0  0  0  0
 10 14  2  0  0  0  0
 10 15  1  0  0  0  0
 11 12  1  0  0  0  0
 12 16  1  0  0  0  0
 13 17  2  0  0  0  0
 15 18  1  0  0  0  0
 16 19  2  0  0  0  0
 17 19  1  0  0  0  0
 18 20  1  0  0  0  0
 20 21  2  0  0  0  0
 20 22  1  0  0  0  0
 21 23  1  0  0  0  0
 22 24  1  0  0  0  0
 23 24  2  0  0  0  0
M  END
>  <ID>
40

>  <molname>
STOCK4S-13764

>  <cmpd_name>
NIM61

>  <IC50>
0.023

>  <result_1>
2.3e-008

>  <-log10IC50uM>
7.6382723

>  <BCUT_PEOE_0>
-2.4012499

>  <BCUT_PEOE_1>
-0.58785987

>  <BCUT_PEOE_2>
0.69872403

>  <BCUT_PEOE_3>
2.4040155

>  <BCUT_SLOGP_0>
-2.4288936

>  <BCUT_SLOGP_1>
-0.523238

>  <BCUT_SLOGP_2>
0.82572758

>  <BCUT_SLOGP_3>
2.5558417

>  <chi0>
16.518297

>  <chi0v>
14.659182

>  <chi0v_C>
8.8259087

>  <chi0_C>
10.405413

>  <chi1>
11.720346

>  <chi1v>
9.2844524

>  <chi1v_C>
3.9189374

>  <chi1_C>
5.5244045

>  <logP(o/w)>
3.687

>  <PEOE_PC->
-1.2166739

>  <PEOE_RPC->
0.22708718

>  <PEOE_VSA-0>
0

>  <PEOE_VSA-1>
69.10318

>  <PEOE_VSA-2>
18.842079

>  <PEOE_VSA-3>
5.6825762

>  <PEOE_VSA-4>
0

>  <PEOE_VSA-5>
13.566921

>  <PEOE_VSA-6>
0

>  <Q_PC->
0

>  <Q_RPC->
0

>  <$PRED>
7.3315625

>  <$RES>
0.30670956

>  <$Z-SCORE>
0.93375027

>  <Weight>
374.87601

$$$$
4
  MOE2018           2D

 20 22  0  0  0  0  0  0  0  0999 V2000
    0.0000    0.0000    0.0000 N   0  0  0  0  0  0  0  0  0  0  0  0
    1.3290    0.6580    0.0000 C   0  0  0  0  0  0  0  0  0  0  0  0
   -1.3530    0.6700    0.0000 C   0  0  0  0  0  0  0  0  0  0  0  0
   -0.0240   -1.5360    0.0000 C   0  0  0  0  0  0  0  0  0  0  0  0
    1.6580    2.1210    0.0000 C   0  0  0  0  0  0  0  0  0  0  0  0
    2.3770   -0.3660    0.0000 C   0  0  0  0  0  0  0  0  0  0  0  0
   -1.7060    2.1450    0.0000 C   0  0  0  0  0  0  0  0  0  0  0  0
   -2.5110   -0.3050    0.0000 C   0  0  0  0  0  0  0  0  0  0  0  0
   -1.3650   -2.1210    0.0000 C   0  0  0  0  0  0  0  0  0  0  0  0
    3.1080    2.5600    0.0000 C   0  0  0  0  0  0  0  0  0  0  0  0
    0.6950    3.3400    0.0000 C   0  0  0  0  0  0  0  0  0  0  0  0
    3.8150    0.0360    0.0000 C   0  0  0  0  0  0  0  0  0  0  0  0
   -3.1450    2.6210    0.0000 C   0  0  0  0  0  0  0  0  0  0  0  0
   -0.7920    3.3400    0.0000 C   0  0  0  0  0  0  0  0  0  0  0  0
   -3.9620    0.1580    0.0000 C   0  0  0  0  0  0  0  0  0  0  0  0
   -1.3900   -3.5350    0.0000 C   0  0  0  0  0  0  0  0  0  0  0  0
    4.1570    1.5120    0.0000 C   0  0  0  0  0  0  0  0  0  0  0  0
   -4.3030    1.6580    0.0000 C   0  0  0  0  0  0  0  0  0  0  0  0
   -2.7300   -4.2420    0.0000 N   0  0  0  0  0  0  0  0  0  0  0  0
   -2.7670   -5.6920    0.0000 C   0  0  0  0  0  0  0  0  0  0  0  0
  1  2  1  0  0  0  0
  1  3  1  0  0  0  0
  1  4  1  0  0  0  0
  2  5  2  0  0  0  0
  2  6  1  0  0  0  0
  3  7  2  0  0  0  0
  3  8  1  0  0  0  0
  4  9  1  0  0  0  0
  5 10  1  0  0  0  0
  5 11  1  0  0  0  0
  6 12  2  0  0  0  0
  7 13  1  0  0  0  0
  7 14  1  0  0  0  0
  8 15  2  0  0  0  0
  9 16  1  0  0  0  0
 10 17  2  0  0  0  0
 11 14  1  0  0  0  0
 12 17  1  0  0  0  0
 13 18  2  0  0  0  0
 15 18  1  0  0  0  0
 16 19  1  0  0  0  0
 19 20  1  0  0  0  0
M  END
>  <ID>
4

>  <molname>
NORCLOMIPRAMINE HYDROCHLORIDE

>  <cmpd_name>
desipramine

>  <IC50>
15

>  <result_1>
1.5e-005

>  <-log10IC50uM>
4.8239088

>  <BCUT_PEOE_0>
-2.6170466

>  <BCUT_PEOE_1>
-0.57219058

>  <BCUT_PEOE_2>
0.6219371

>  <BCUT_PEOE_3>
2.5587277

>  <BCUT_SLOGP_0>
-2.7155116

>  <BCUT_SLOGP_1>
-0.48371783

>  <BCUT_SLOGP_2>
0.6956358

>  <BCUT_SLOGP_3>
2.613384

>  <chi0>
13.786246

>  <chi0v>
12.10155

>  <chi0v_C>
11.154336

>  <chi0_C>
12.501789

>  <chi1>
9.8981781

>  <chi1v>
7.4788022

>  <chi1v_C>
5.8618073

>  <chi1_C>
7.6161566

>  <logP(o/w)>
3.836

>  <PEOE_PC->
-0.47811383

>  <PEOE_RPC->
0.48524526

>  <PEOE_VSA-0>
67.651054

>  <PEOE_VSA-1>
0

>  <PEOE_VSA-2>
0

>  <PEOE_VSA-3>
0

>  <PEOE_VSA-4>
5.6825762

>  <PEOE_VSA-5>
0

>  <PEOE_VSA-6>
0

>  <Q_PC->
0

>  <Q_RPC->
0

>  <$PRED>
5.643487

>  <$RES>
-0.81957811

>  <$Z-SCORE>
2.4951334

>  <Weight>
266.388

$$$$
12
  MOE2018           2D

 28 31  0  0  0  0  0  0  0  0999 V2000
    0.0000    0.0000    0.0000 S   0  0  0  0  0  0  0  0  0  0  0  0
   -1.3000    0.7640    0.0000 C   0  0  0  0  0  0  0  0  0  0  0  0
    1.2640    0.7640    0.0000 C   0  0  0  0  0  0  0  0  0  0  0  0
   -1.3240    2.2900    0.0000 C   0  0  0  0  0  0  0  0  0  0  0  0
   -2.6130    0.0360    0.0000 C   0  0  0  0  0  0  0  0  0  0  0  0
    1.2410    2.2900    0.0000 C   0  0  0  0  0  0  0  0  0  0  0  0
    2.5290    0.0360    0.0000 C   0  0  0  0  0  0  0  0  0  0  0  0
   -0.0720    3.0660    0.0000 N   0  0  0  0  0  0  0  0  0  0  0  0
   -2.6360    3.0660    0.0000 C   0  0  0  0  0  0  0  0  0  0  0  0
   -3.9250    0.7990    0.0000 C   0  0  0  0  0  0  0  0  0  0  0  0
    2.5050    3.0660    0.0000 C   0  0  0  0  0  0  0  0  0  0  0  0
    3.7820    0.7990    0.0000 C   0  0  0  0  0  0  0  0  0  0  0  0
   -0.0950    4.5690    0.0000 C   0  0  0  0  0  0  0  0  0  0  0  0
   -3.9490    2.3260    0.0000 C   0  0  0  0  0  0  0  0  0  0  0  0
    3.7580    2.3260    0.0000 C   0  0  0  0  0  0  0  0  0  0  0  0
    1.1810    5.3440    0.0000 C   0  0  0  0  0  0  0  0  0  0  0  0
   -5.2490    3.0900    0.0000 C   0  0  0  0  0  0  0  0  0  0  0  0
    2.4460    4.6050    0.0000 C   0  0  0  0  0  0  0  0  0  0  0  0
   -5.7380    4.6170    0.0000 F   0  0  0  0  0  0  0  0  0  0  0  0
   -6.5490    2.3500    0.0000 F   0  0  0  0  0  0  0  0  0  0  0  0
   -4.7360    4.5570    0.0000 F   0  0  0  0  0  0  0  0  0  0  0  0
    3.7100    5.3800    0.0000 N   0  0  0  0  0  0  0  0  0  0  0  0
    4.9630    4.6520    0.0000 C   0  0  0  0  0  0  0  0  0  0  0  0
    3.6860    6.8950    0.0000 C   0  0  0  0  0  0  0  0  0  0  0  0
    6.2390    5.4280    0.0000 C   0  0  0  0  0  0  0  0  0  0  0  0
    4.9390    7.6710    0.0000 C   0  0  0  0  0  0  0  0  0  0  0  0
    6.2150    6.9550    0.0000 N   0  0  0  0  0  0  0  0  0  0  0  0
    7.4680    7.7180    0.0000 C   0  0  0  0  0  0  0  0  0  0  0  0
  1  2  1  0  0  0  0
  1  3  1  0  0  0  0
  2  4  2  0  0  0  0
  2  5  1  0  0  0  0
  3  6  2  0  0  0  0
  3  7  1  0  0  0  0
  4  8  1  0  0  0  0
  4  9  1  0  0  0  0
  5 10  2  0  0  0  0
  6  8  1  0  0  0  0
  6 11  1  0  0  0  0
  7 12  2  0  0  0  0
  8 13  1  0  0  0  0
  9 14  2  0  0  0  0
 10 14  1  0  0  0  0
 11 15  2  0  0  0  0
 12 15  1  0  0  0  0
 13 16  1  0  0  0  0
 14 17  1  0  0  0  0
 16 18  1  0  0  0  0
 17 19  1  0  0  0  0
 17 20  1  0  0  0  0
 17 21  1  0  0  0  0
 18 22  1  0  0  0  0
 22 23  1  0  0  0  0
 22 24  1  0  0  0  0
 23 25  1  0  0  0  0
 24 26  1  0  0  0  0
 25 27  1  0  0  0  0
 26 27  1  0  0  0  0
 27 28  1  0  0  0  0
M  END
>  <ID>
12

>  <molname>
TRIFLUOPERAZINE

>  <IC50>
9

>  <result_1>
9.0000003e-006

>  <-log10IC50uM>
5.0457573

>  <BCUT_PEOE_0>
-2.7903376

>  <BCUT_PEOE_1>
-0.50582588

>  <BCUT_PEOE_2>
0.55573082

>  <BCUT_PEOE_3>
2.6805542

>  <BCUT_SLOGP_0>
-2.89816

>  <BCUT_SLOGP_1>
-0.3969194

>  <BCUT_SLOGP_2>
0.67206961

>  <BCUT_SLOGP_3>
2.6287849

>  <chi0>
19.725405

>  <chi0v>
16.691479

>  <chi0v_C>
12.991199

>  <chi0_C>
14.286246

>  <chi1>
13.414835

>  <chi1v>
10.39887

>  <chi1v_C>
5.8153839

>  <chi1_C>
7.4048314

>  <logP(o/w)>
4.4917598

>  <PEOE_PC->
-1.3526338

>  <PEOE_RPC->
0.19981146

>  <PEOE_VSA-0>
0

>  <PEOE_VSA-1>
19.760618

>  <PEOE_VSA-2>
0

>  <PEOE_VSA-3>
35.725906

>  <PEOE_VSA-4>
0

>  <PEOE_VSA-5>
0

>  <PEOE_VSA-6>
0

>  <Q_PC->
0

>  <Q_RPC->
0

>  <$PRED>
4.7601399

>  <$RES>
0.28561738

>  <$Z-SCORE>
0.86953706

>  <Weight>
407.504

$$$$
7
  MOE2018           2D

 25 28  0  0  1  0  0  0  0  0999 V2000
   10.5540    4.6590    0.0000 S   0  0  0  0  0  0  0  0  0  0  0  0
    9.3060    5.4910    0.0000 C   0  0  0  0  0  0  0  0  0  0  0  0
   10.4230    3.1970    0.0000 C   0  0  0  0  0  0  0  0  0  0  0  0
    7.9270    4.8610    0.0000 C   0  0  0  0  0  0  0  0  0  0  0  0
    9.4010    7.0120    0.0000 C   0  0  0  0  0  0  0  0  0  0  0  0
    9.0440    2.5670    0.0000 C   0  0  0  0  0  0  0  0  0  0  0  0
   11.6240    2.3890    0.0000 C   0  0  0  0  0  0  0  0  0  0  0  0
    7.7960    3.4230    0.0000 N   0  0  0  0  0  0  0  0  0  0  0  0
    6.6790    5.7170    0.0000 C   0  0  0  0  0  0  0  0  0  0  0  0
    8.1410    7.8680    0.0000 C   0  0  0  0  0  0  0  0  0  0  0  0
    8.9020    1.1050    0.0000 C   0  0  0  0  0  0  0  0  0  0  0  0
   11.4810    0.9150    0.0000 C   0  0  0  0  0  0  0  0  0  0  0  0
    6.4180    2.7810    0.0000 C   0  0  0  0  0  0  0  0  0  0  0  0
    6.7620    7.2380    0.0000 C   0  0  0  0  0  0  0  0  0  0  0  0
   10.1140    0.2850    0.0000 C   0  0  0  0  0  0  0  0  0  0  0  0
    5.1940    3.6490    0.0000 C   0  0  0  0  0  0  0  0  0  0  0  0
    5.5150    8.0940    0.0000 S   0  0  0  0  0  0  0  0  0  0  0  0
    3.8270    3.0190    0.0000 C   0  0  2  0  0  0  0  0  0  0  0  0
    5.5980    9.6150    0.0000 C   0  0  0  0  0  0  0  0  0  0  0  0
    2.5670    3.8740    0.0000 N   0  0  0  0  0  0  0  0  0  0  0  0
    3.6840    1.5450    0.0000 C   0  0  0  0  0  0  0  0  0  0  0  0
    1.1880    3.2450    0.0000 C   0  0  0  0  0  0  0  0  0  0  0  0
    2.6620    5.3600    0.0000 C   0  0  0  0  0  0  0  0  0  0  0  0
    2.3060    0.9150    0.0000 C   0  0  0  0  0  0  0  0  0  0  0  0
    1.0580    1.7710    0.0000 C   0  0  0  0  0  0  0  0  0  0  0  0
  1  2  1  0  0  0  0
  1  3  1  0  0  0  0
  2  4  2  0  0  0  0
  2  5  1  0  0  0  0
  3  6  1  0  0  0  0
  3  7  2  0  0  0  0
  4  8  1  0  0  0  0
  4  9  1  0  0  0  0
  5 10  2  0  0  0  0
  6  8  1  0  0  0  0
  6 11  2  0  0  0  0
  7 12  1  0  0  0  0
  8 13  1  0  0  0  0
  9 14  2  0  0  0  0
 10 14  1  0  0  0  0
 11 15  1  0  0  0  0
 12 15  2  0  0  0  0
 13 16  1  0  0  0  0
 14 17  1  0  0  0  0
 18 16  1  1  0  0  0
 17 19  1  0  0  0  0
 18 20  1  0  0  0  0
 18 21  1  0  0  0  0
 20 22  1  0  0  0  0
 20 23  1  0  0  0  0
 21 24  1  0  0  0  0
 22 25  1  0  0  0  0
 24 25  1  0  0  0  0
M  END
>  <ID>
7

>  <molname>
THIORIDAZINE HYDROCHLORIDE

>  <IC50>
9

>  <result_1>
9.0000003e-006

>  <-log10IC50uM>
5.0457573

>  <BCUT_PEOE_0>
-2.817729

>  <BCUT_PEOE_1>
-0.57144034

>  <BCUT_PEOE_2>
0.60735327

>  <BCUT_PEOE_3>
2.7348669

>  <BCUT_SLOGP_0>
-2.8245835

>  <BCUT_SLOGP_1>
-0.44216442

>  <BCUT_SLOGP_2>
0.75965971

>  <BCUT_SLOGP_3>
2.7789536

>  <chi0>
17.225405

>  <chi0v>
16.70536

>  <chi0v_C>
13.361443

>  <chi0_C>
14.656489

>  <chi1>
12.258351

>  <chi1v>
11.228825

>  <chi1v_C>
6.3818808

>  <chi1_C>
7.932653

>  <logP(o/w)>
5.7189999

>  <PEOE_PC->
-0.70110631

>  <PEOE_RPC->
0.38902494

>  <PEOE_VSA-0>
0

>  <PEOE_VSA-1>
19.760618

>  <PEOE_VSA-2>
19.760618

>  <PEOE_VSA-3>
0

>  <PEOE_VSA-4>
0

>  <PEOE_VSA-5>
0

>  <PEOE_VSA-6>
0

>  <Q_PC->
0

>  <Q_RPC->
0

>  <$PRED>
4.8668976

>  <$RES>
0.17885982

>  <$Z-SCORE>
0.544523

>  <Weight>
370.58499

$$$$
3
  MOE2018           2D

 20 22  0  0  1  0  0  0  0  0999 V2000
    8.6210    5.2480    0.0000 S   0  0  0  0  0  0  0  0  0  0  0  0
    8.9140    3.7950    0.0000 C   0  0  0  0  0  0  0  0  0  0  0  0
    7.1680    5.7160    0.0000 C   0  0  0  0  0  0  0  0  0  0  0  0
    7.7780    2.8350    0.0000 C   0  0  0  0  0  0  0  0  0  0  0  0
   10.3200    3.3850    0.0000 C   0  0  0  0  0  0  0  0  0  0  0  0
    6.0440    4.7440    0.0000 C   0  0  0  0  0  0  0  0  0  0  0  0
    6.8290    7.2150    0.0000 C   0  0  0  0  0  0  0  0  0  0  0  0
    6.3250    3.3270    0.0000 N   0  0  0  0  0  0  0  0  0  0  0  0
    8.0820    1.3820    0.0000 C   0  0  0  0  0  0  0  0  0  0  0  0
   10.6360    1.9330    0.0000 C   0  0  0  0  0  0  0  0  0  0  0  0
    4.6030    5.2240    0.0000 C   0  0  0  0  0  0  0  0  0  0  0  0
    5.3760    7.7070    0.0000 C   0  0  0  0  0  0  0  0  0  0  0  0
    5.1890    2.3430    0.0000 C   0  0  0  0  0  0  0  0  0  0  0  0
    9.4760    0.9490    0.0000 C   0  0  0  0  0  0  0  0  0  0  0  0
    4.2640    6.7230    0.0000 C   0  0  0  0  0  0  0  0  0  0  0  0
    3.7600    2.8350    0.0000 C   0  0  1  0  0  0  0  0  0  0  0  0
    2.6360    1.8510    0.0000 N   0  0  0  0  0  0  0  0  0  0  0  0
    3.4200    4.2990    0.0000 C   0  0  0  0  0  0  0  0  0  0  0  0
    1.1950    2.3310    0.0000 C   0  0  0  0  0  0  0  0  0  0  0  0
    2.9280    0.3980    0.0000 C   0  0  0  0  0  0  0  0  0  0  0  0
  1  2  1  0  0  0  0
  1  3  1  0  0  0  0
  2  4  1  0  0  0  0
  2  5  2  0  0  0  0
  3  6  1  0  0  0  0
  3  7  2  0  0  0  0
  4  8  1  0  0  0  0
  4  9  2  0  0  0  0
  5 10  1  0  0  0  0
  6  8  1  0  0  0  0
  6 11  2  0  0  0  0
  7 12  1  0  0  0  0
  8 13  1  0  0  0  0
  9 14  1  0  0  0  0
 10 14  2  0  0  0  0
 11 15  1  0  0  0  0
 12 15  2  0  0  0  0
 13 16  1  0  0  0  0
 16 17  1  0  0  0  0
 16 18  1  1  0  0  0
 17 19  1  0  0  0  0
 17 20  1  0  0  0  0
M  END
>  <ID>
3

>  <molname>
Promethazine Hydrochloride

>  <IC50>
7

>  <result_1>
7.0000001e-006

>  <-log10IC50uM>
5.154902

>  <BCUT_PEOE_0>
-2.6862128

>  <BCUT_PEOE_1>
-0.53157628

>  <BCUT_PEOE_2>
0.59804189

>  <BCUT_PEOE_3>
2.5949688

>  <BCUT_SLOGP_0>
-2.7696633

>  <BCUT_SLOGP_1>
-0.43001875

>  <BCUT_SLOGP_2>
0.69996953

>  <BCUT_SLOGP_3>
2.5997937

>  <chi0>
14.112519

>  <chi0v>
13.022431

>  <chi0v_C>
10.903259

>  <chi0_C>
12.250712

>  <chi1>
9.6647034

>  <chi1v>
7.7811112

>  <chi1v_C>
4.6402993

>  <chi1_C>
6.2852583

>  <logP(o/w)>
4.0149999

>  <PEOE_PC->
-0.58457989

>  <PEOE_RPC->
0.46229362

>  <PEOE_VSA-0>
0

>  <PEOE_VSA-1>
19.760618

>  <PEOE_VSA-2>
0

>  <PEOE_VSA-3>
0

>  <PEOE_VSA-4>
0

>  <PEOE_VSA-5>
0

>  <PEOE_VSA-6>
0

>  <Q_PC->
0

>  <Q_RPC->
0

>  <$PRED>
5.4138246

>  <$RES>
-0.2589227

>  <$Z-SCORE>
0.78826737

>  <Weight>
284.427

$$$$
2
  MOE2018           2D

 23 25  0  0  1  0  0  0  0  0999 V2000
    0.0000    0.0000    0.0000 S   0  0  0  0  0  0  0  0  0  0  0  0
    1.2920    0.7720    0.0000 C   0  0  0  0  0  0  0  0  0  0  0  0
   -1.3710    0.7720    0.0000 C   0  0  0  0  0  0  0  0  0  0  0  0
    1.2610    2.3010    0.0000 C   0  0  0  0  0  0  0  0  0  0  0  0
    2.6000    0.0630    0.0000 C   0  0  0  0  0  0  0  0  0  0  0  0
   -1.4030    2.3010    0.0000 C   0  0  0  0  0  0  0  0  0  0  0  0
   -2.7420    0.0630    0.0000 C   0  0  0  0  0  0  0  0  0  0  0  0
   -0.0940    3.0890    0.0000 N   0  0  0  0  0  0  0  0  0  0  0  0
    2.5690    3.0890    0.0000 C   0  0  0  0  0  0  0  0  0  0  0  0
    3.8930    0.8350    0.0000 C   0  0  0  0  0  0  0  0  0  0  0  0
   -2.7740    3.0890    0.0000 C   0  0  0  0  0  0  0  0  0  0  0  0
   -4.0980    0.8350    0.0000 C   0  0  0  0  0  0  0  0  0  0  0  0
   -0.1260    4.6330    0.0000 C   0  0  0  0  0  0  0  0  0  0  0  0
    3.8610    2.3640    0.0000 C   0  0  0  0  0  0  0  0  0  0  0  0
   -4.1290    2.3640    0.0000 C   0  0  0  0  0  0  0  0  0  0  0  0
    1.1350    5.3740    0.0000 C   0  0  2  0  0  0  0  0  0  0  0  0
    5.1220    3.1200    0.0000 O   0  0  0  0  0  0  0  0  0  0  0  0
    2.3960    4.6330    0.0000 C   0  0  0  0  0  0  0  0  0  0  0  0
    1.1350    6.8870    0.0000 C   0  0  0  0  0  0  0  0  0  0  0  0
    6.3510    2.4270    0.0000 C   0  0  0  0  0  0  0  0  0  0  0  0
    3.6720    5.3740    0.0000 N   0  0  0  0  0  0  0  0  0  0  0  0
    3.6400    6.8710    0.0000 C   0  0  0  0  0  0  0  0  0  0  0  0
    4.8700    4.6490    0.0000 C   0  0  0  0  0  0  0  0  0  0  0  0
  1  2  1  0  0  0  0
  1  3  1  0  0  0  0
  2  4  2  0  0  0  0
  2  5  1  0  0  0  0
  3  6  1  0  0  0  0
  3  7  2  0  0  0  0
  4  8  1  0  0  0  0
  4  9  1  0  0  0  0
  5 10  2  0  0  0  0
  6  8  1  0  0  0  0
  6 11  2  0  0  0  0
  7 12  1  0  0  0  0
  8 13  1  0  0  0  0
  9 14  2  0  0  0  0
 10 14  1  0  0  0  0
 11 15  1  0  0  0  0
 12 15  2  0  0  0  0
 13 16  1  0  0  0  0
 14 17  1  0  0  0  0
 16 18  1  0  0  0  0
 16 19  1  1  0  0  0
 17 20  1  0  0  0  0
 18 21  1  0  0  0  0
 21 22  1  0  0  0  0
 21 23  1  0  0  0  0
M  END
>  <ID>
2

>  <molname>
METHOTRIMEPRAZINE MALEATE SALT

>  <IC50>
4

>  <result_1>
4e-006

>  <-log10IC50uM>
5.3979402

>  <BCUT_PEOE_0>
-2.7045894

>  <BCUT_PEOE_1>
-0.53521758

>  <BCUT_PEOE_2>
0.53438133

>  <BCUT_PEOE_3>
2.627408

>  <BCUT_SLOGP_0>
-2.7559142

>  <BCUT_SLOGP_1>
-0.44677392

>  <BCUT_SLOGP_2>
0.66022962

>  <BCUT_SLOGP_3>
2.6426468

>  <chi0>
16.396976

>  <chi0v>
15.060436

>  <chi0v_C>
12.533015

>  <chi0_C>
13.828063

>  <chi1>
11.079719

>  <chi1v>
8.7704449

>  <chi1v_C>
4.9592309

>  <chi1_C>
6.5100031

>  <logP(o/w)>
4.3460002

>  <PEOE_PC->
-0.91353983

>  <PEOE_RPC->
0.35866138

>  <PEOE_VSA-0>
0

>  <PEOE_VSA-1>
19.760618

>  <PEOE_VSA-2>
0

>  <PEOE_VSA-3>
0

>  <PEOE_VSA-4>
0

>  <PEOE_VSA-5>
0

>  <PEOE_VSA-6>
2.503756

>  <Q_PC->
0

>  <Q_RPC->
0

>  <$PRED>
4.8232269

>  <$RES>
0.57471323

>  <$Z-SCORE>
1.7496639

>  <Weight>
328.47998

$$$$
6
  MOE2018           2D

 30 33  0  0  0  0  0  0  0  0999 V2000
   11.4180   -5.9940    0.0000 S   0  0  0  0  0  0  0  0  0  0  0  0
    9.9430   -5.6020    0.0000 C   0  0  0  0  0  0  0  0  0  0  0  0
   11.7990   -7.4220    0.0000 C   0  0  0  0  0  0  0  0  0  0  0  0
    8.8850   -6.6610    0.0000 C   0  0  0  0  0  0  0  0  0  0  0  0
    9.5150   -4.1750    0.0000 C   0  0  0  0  0  0  0  0  0  0  0  0
   10.7520   -8.4680    0.0000 C   0  0  0  0  0  0  0  0  0  0  0  0
   13.2260   -7.7430    0.0000 C   0  0  0  0  0  0  0  0  0  0  0  0
    9.2650   -8.0640    0.0000 N   0  0  0  0  0  0  0  0  0  0  0  0
    7.4100   -6.2560    0.0000 C   0  0  0  0  0  0  0  0  0  0  0  0
    8.0170   -3.7580    0.0000 C   0  0  0  0  0  0  0  0  0  0  0  0
   11.1330   -9.8720    0.0000 C   0  0  0  0  0  0  0  0  0  0  0  0
   13.6300   -9.1700    0.0000 C   0  0  0  0  0  0  0  0  0  0  0  0
    8.2070   -9.1110    0.0000 C   0  0  0  0  0  0  0  0  0  0  0  0
    6.9820   -4.8050    0.0000 C   0  0  0  0  0  0  0  0  0  0  0  0
   12.5600  -10.2170    0.0000 C   0  0  0  0  0  0  0  0  0  0  0  0
    6.7320   -8.7180    0.0000 C   0  0  0  0  0  0  0  0  0  0  0  0
    5.5310   -4.4360    0.0000 C   0  0  0  0  0  0  0  0  0  0  0  0
    5.6850   -9.7410    0.0000 C   0  0  0  0  0  0  0  0  0  0  0  0
    4.0320   -4.3180    0.0000 F   0  0  0  0  0  0  0  0  0  0  0  0
    5.2690   -5.8520    0.0000 F   0  0  0  0  0  0  0  0  0  0  0  0
    5.4950   -2.9140    0.0000 F   0  0  0  0  0  0  0  0  0  0  0  0
    4.2460   -9.3720    0.0000 N   0  0  0  0  0  0  0  0  0  0  0  0
    3.1760  -10.4190    0.0000 C   0  0  0  0  0  0  0  0  0  0  0  0
    3.8180   -7.9210    0.0000 C   0  0  0  0  0  0  0  0  0  0  0  0
    1.7010  -10.0260    0.0000 C   0  0  0  0  0  0  0  0  0  0  0  0
    2.3430   -7.5290    0.0000 C   0  0  0  0  0  0  0  0  0  0  0  0
    1.2730   -8.5760    0.0000 N   0  0  0  0  0  0  0  0  0  0  0  0
   -0.2140   -8.1950    0.0000 C   0  0  0  0  0  0  0  0  0  0  0  0
   -0.6420   -6.7200    0.0000 C   0  0  0  0  0  0  0  0  0  0  0  0
   -2.1170   -6.3160    0.0000 O   0  0  0  0  0  0  0  0  0  0  0  0
  1  2  1  0  0  0  0
  1  3  1  0  0  0  0
  2  4  2  0  0  0  0
  2  5  1  0  0  0  0
  3  6  2  0  0  0  0
  3  7  1  0  0  0  0
  4  8  1  0  0  0  0
  4  9  1  0  0  0  0
  5 10  2  0  0  0  0
  6  8  1  0  0  0  0
  6 11  1  0  0  0  0
  7 12  2  0  0  0  0
  8 13  1  0  0  0  0
  9 14  2  0  0  0  0
 10 14  1  0  0  0  0
 11 15  2  0  0  0  0
 12 15  1  0  0  0  0
 13 16  1  0  0  0  0
 14 17  1  0  0  0  0
 16 18  1  0  0  0  0
 17 19  1  0  0  0  0
 17 20  1  0  0  0  0
 17 21  1  0  0  0  0
 18 22  1  0  0  0  0
 22 23  1  0  0  0  0
 22 24  1  0  0  0  0
 23 25  1  0  0  0  0
 24 26  1  0  0  0  0
 25 27  1  0  0  0  0
 26 27  1  0  0  0  0
 27 28  1  0  0  0  0
 28 29  1  0  0  0  0
 29 30  1  0  0  0  0
M  END
>  <ID>
6

>  <molname>
FLUPHENAZINE HYDROCHLORIDE

>  <IC50>
10

>  <result_1>
9.9999997e-006

>  <-log10IC50uM>
5

>  <BCUT_PEOE_0>
-2.7987814

>  <BCUT_PEOE_1>
-0.61303371

>  <BCUT_PEOE_2>
0.64472109

>  <BCUT_PEOE_3>
2.6942267

>  <BCUT_SLOGP_0>
-2.9128623

>  <BCUT_SLOGP_1>
-0.47438219

>  <BCUT_SLOGP_2>
0.65632415

>  <BCUT_SLOGP_3>
2.6303654

>  <chi0>
21.139618

>  <chi0v>
17.552906

>  <chi0v_C>
13.405413

>  <chi0_C>
14.700459

>  <chi1>
14.45284

>  <chi1v>
11.084111

>  <chi1v_C>
6.3153839

>  <chi1_C>
7.9048314

>  <logP(o/w)>
3.79776

>  <PEOE_PC->
-1.5704685

>  <PEOE_RPC->
0.17209624

>  <PEOE_VSA-0>
0

>  <PEOE_VSA-1>
19.760618

>  <PEOE_VSA-2>
0

>  <PEOE_VSA-3>
35.725906

>  <PEOE_VSA-4>
13.566921

>  <PEOE_VSA-5>
0

>  <PEOE_VSA-6>
0

>  <Q_PC->
0

>  <Q_RPC->
0

>  <$PRED>
4.9795871

>  <$RES>
0.020412741

>  <$Z-SCORE>
0.062144794

>  <Weight>
437.53

$$$$
15
  MOE2018           2D

 23 26  0  0  0  0  0  0  0  0999 V2000
    0.0000    0.0000    0.0000 Cl  0  0  0  0  0  0  0  0  0  0  0  0
    1.4720   -0.0940    0.0000 C   0  0  0  0  0  0  0  0  0  0  0  0
    2.3080    1.1660    0.0000 C   0  0  0  0  0  0  0  0  0  0  0  0
    2.1310   -1.4480    0.0000 C   0  0  0  0  0  0  0  0  0  0  0  0
    3.7800    1.1070    0.0000 C   0  0  0  0  0  0  0  0  0  0  0  0
    3.6150   -1.5190    0.0000 C   0  0  0  0  0  0  0  0  0  0  0  0
    4.4390    2.4840    0.0000 N   0  0  0  0  0  0  0  0  0  0  0  0
    4.4270   -0.2350    0.0000 C   0  0  0  0  0  0  0  0  0  0  0  0
    5.9110    2.8380    0.0000 C   0  0  0  0  0  0  0  0  0  0  0  0
    5.8400   -0.5650    0.0000 N   0  0  0  0  0  0  0  0  0  0  0  0
    6.2990    4.2980    0.0000 N   0  0  0  0  0  0  0  0  0  0  0  0
    7.0060    1.8720    0.0000 C   0  0  0  0  0  0  0  0  0  0  0  0
    7.0060    0.4000    0.0000 C   0  0  0  0  0  0  0  0  0  0  0  0
    5.2280    5.4040    0.0000 C   0  0  0  0  0  0  0  0  0  0  0  0
    7.7360    4.6740    0.0000 C   0  0  0  0  0  0  0  0  0  0  0  0
    8.2780    2.6850    0.0000 C   0  0  0  0  0  0  0  0  0  0  0  0
    8.2780   -0.3180    0.0000 C   0  0  0  0  0  0  0  0  0  0  0  0
    5.6160    6.8760    0.0000 C   0  0  0  0  0  0  0  0  0  0  0  0
    8.1240    6.1340    0.0000 C   0  0  0  0  0  0  0  0  0  0  0  0
    9.5840    1.9430    0.0000 C   0  0  0  0  0  0  0  0  0  0  0  0
    9.5840    0.4590    0.0000 C   0  0  0  0  0  0  0  0  0  0  0  0
    7.0530    7.2530    0.0000 N   0  0  0  0  0  0  0  0  0  0  0  0
    7.4420    8.7250    0.0000 C   0  0  0  0  0  0  0  0  0  0  0  0
  1  2  1  0  0  0  0
  2  3  2  0  0  0  0
  2  4  1  0  0  0  0
  3  5  1  0  0  0  0
  4  6  2  0  0  0  0
  5  7  1  0  0  0  0
  5  8  2  0  0  0  0
  6  8  1  0  0  0  0
  7  9  2  0  0  0  0
  8 10  1  0  0  0  0
  9 11  1  0  0  0  0
  9 12  1  0  0  0  0
 10 13  1  0  0  0  0
 11 14  1  0  0  0  0
 11 15  1  0  0  0  0
 12 13  2  0  0  0  0
 12 16  1  0  0  0  0
 13 17  1  0  0  0  0
 14 18  1  0  0  0  0
 15 19  1  0  0  0  0
 16 20  2  0  0  0  0
 17 21  2  0  0  0  0
 18 22  1  0  0  0  0
 19 22  1  0  0  0  0
 20 21  1  0  0  0  0
 22 23  1  0  0  0  0
M  END
>  <ID>
15

>  <molname>
CLOZAPINE

>  <IC50>
17

>  <result_1>
1.7e-005

>  <-log10IC50uM>
4.7695513

>  <BCUT_PEOE_0>
-2.7493777

>  <BCUT_PEOE_1>
-0.56545931

>  <BCUT_PEOE_2>
0.60362589

>  <BCUT_PEOE_3>
2.6450422

>  <BCUT_SLOGP_0>
-2.8710952

>  <BCUT_SLOGP_1>
-0.42807102

>  <BCUT_SLOGP_2>
0.77848005

>  <BCUT_SLOGP_3>
2.5403962

>  <chi0>
15.811191

>  <chi0v>
13.845413

>  <chi0v_C>
10.869879

>  <chi0_C>
12.242276

>  <chi1>
11.20351

>  <chi1v>
8.265276

>  <chi1v_C>
4.8153839

>  <chi1_C>
6.4494896

>  <logP(o/w)>
3.075

>  <PEOE_PC->
-1.074357

>  <PEOE_RPC->
0.30769026

>  <PEOE_VSA-0>
0

>  <PEOE_VSA-1>
29.581947

>  <PEOE_VSA-2>
0

>  <PEOE_VSA-3>
5.6825762

>  <PEOE_VSA-4>
5.6825762

>  <PEOE_VSA-5>
0

>  <PEOE_VSA-6>
0

>  <Q_PC->
0

>  <Q_RPC->
0

>  <$PRED>
5.0921359

>  <$RES>
-0.32258451

>  <$Z-SCORE>
0.98208022

>  <Weight>
326.83099

$$$$
8
  MOE2018           2D

 21 23  0  0  0  0  0  0  0  0999 V2000
    0.0000    0.0000    0.0000 Cl  0  0  0  0  0  0  0  0  0  0  0  0
    1.4420   -0.3840    0.0000 C   0  0  0  0  0  0  0  0  0  0  0  0
    1.8030   -1.8030    0.0000 C   0  0  0  0  0  0  0  0  0  0  0  0
    2.4890    0.7100    0.0000 C   0  0  0  0  0  0  0  0  0  0  0  0
    3.2340   -2.1870    0.0000 C   0  0  0  0  0  0  0  0  0  0  0  0
    3.9080    0.3260    0.0000 C   0  0  0  0  0  0  0  0  0  0  0  0
    3.5820   -3.6290    0.0000 N   0  0  0  0  0  0  0  0  0  0  0  0
    4.2800   -1.1170    0.0000 C   0  0  0  0  0  0  0  0  0  0  0  0
    5.0250   -4.0130    0.0000 C   0  0  0  0  0  0  0  0  0  0  0  0
    2.5010   -4.6640    0.0000 C   0  0  0  0  0  0  0  0  0  0  0  0
    5.7230   -1.5000    0.0000 S   0  0  0  0  0  0  0  0  0  0  0  0
    6.0720   -2.9310    0.0000 C   0  0  0  0  0  0  0  0  0  0  0  0
    5.3850   -5.4550    0.0000 C   0  0  0  0  0  0  0  0  0  0  0  0
    1.0120   -4.2340    0.0000 C   0  0  0  0  0  0  0  0  0  0  0  0
    7.5140   -3.3030    0.0000 C   0  0  0  0  0  0  0  0  0  0  0  0
    6.8280   -5.8390    0.0000 C   0  0  0  0  0  0  0  0  0  0  0  0
   -0.0810   -5.2690    0.0000 C   0  0  0  0  0  0  0  0  0  0  0  0
    7.8860   -4.7460    0.0000 C   0  0  0  0  0  0  0  0  0  0  0  0
   -1.5700   -4.8390    0.0000 N   0  0  0  0  0  0  0  0  0  0  0  0
   -2.6750   -5.8850    0.0000 C   0  0  0  0  0  0  0  0  0  0  0  0
   -1.9660   -3.3500    0.0000 C   0  0  0  0  0  0  0  0  0  0  0  0
  1  2  1  0  0  0  0
  2  3  2  0  0  0  0
  2  4  1  0  0  0  0
  3  5  1  0  0  0  0
  4  6  2  0  0  0  0
  5  7  1  0  0  0  0
  5  8  2  0  0  0  0
  6  8  1  0  0  0  0
  7  9  1  0  0  0  0
  7 10  1  0  0  0  0
  8 11  1  0  0  0  0
  9 12  2  0  0  0  0
  9 13  1  0  0  0  0
 10 14  1  0  0  0  0
 11 12  1  0  0  0  0
 12 15  1  0  0  0  0
 13 16  2  0  0  0  0
 14 17  1  0  0  0  0
 15 18  2  0  0  0  0
 16 18  1  0  0  0  0
 17 19  1  0  0  0  0
 19 20  1  0  0  0  0
 19 21  1  0  0  0  0
M  END
>  <ID>
8

>  <molname>
CHLORPROMAZINE HYDROCHLORIDE

>  <IC50>
7

>  <result_1>
7.0000001e-006

>  <-log10IC50uM>
5.154902

>  <BCUT_PEOE_0>
-2.6570165

>  <BCUT_PEOE_1>
-0.55194426

>  <BCUT_PEOE_2>
0.58523273

>  <BCUT_PEOE_3>
2.565825

>  <BCUT_SLOGP_0>
-2.7072906

>  <BCUT_SLOGP_1>
-0.40103871

>  <BCUT_SLOGP_2>
0.79222745

>  <BCUT_SLOGP_3>
2.6088591

>  <chi0>
14.819627

>  <chi0v>
13.915837

>  <chi0v_C>
10.662772

>  <chi0_C>
11.957819

>  <chi1>
10.147867

>  <chi1v>
8.331172

>  <chi1v_C>
4.5653839

>  <chi1_C>
6.1161566

>  <logP(o/w)>
4.6240001

>  <PEOE_PC->
-0.66812921

>  <PEOE_RPC->
0.40452015

>  <PEOE_VSA-0>
0

>  <PEOE_VSA-1>
49.342564

>  <PEOE_VSA-2>
0

>  <PEOE_VSA-3>
0

>  <PEOE_VSA-4>
0

>  <PEOE_VSA-5>
0

>  <PEOE_VSA-6>
0

>  <Q_PC->
0

>  <Q_RPC->
0

>  <$PRED>
5.2515616

>  <$RES>
-0.096659549

>  <$Z-SCORE>
0.2942715

>  <Weight>
318.87201

$$$$
11
  MOE2018           2D

 27 29  0  0  1  0  0  0  0  0999 V2000
  -11.0470    0.1890    0.0000 O   0  0  0  0  0  0  0  0  0  0  0  0
   -9.7730   -0.5430    0.0000 C   0  0  0  0  0  0  0  0  0  0  0  0
  -12.3810   -0.5310    0.0000 C   0  0  0  0  0  0  0  0  0  0  0  0
   -8.4860    0.2240    0.0000 C   0  0  1  0  0  0  0  0  0  0  0  0
  -13.7150    0.2600    0.0000 C   0  0  0  0  0  0  0  0  0  0  0  0
   -8.4980    1.7350    0.0000 N   0  0  0  0  0  0  0  0  0  0  0  0
   -7.2230   -0.5070    0.0000 C   0  0  0  0  0  0  0  0  0  0  0  0
  -13.7270    1.7700    0.0000 C   0  0  0  0  0  0  0  0  0  0  0  0
  -15.0490   -0.4720    0.0000 C   0  0  0  0  0  0  0  0  0  0  0  0
   -9.7490    2.6560    0.0000 C   0  0  0  0  0  0  0  0  0  0  0  0
   -7.3410    2.6200    0.0000 C   0  0  0  0  0  0  0  0  0  0  0  0
   -5.9370    0.2600    0.0000 N   0  0  0  0  0  0  0  0  0  0  0  0
   -9.3240    4.1070    0.0000 C   0  0  0  0  0  0  0  0  0  0  0  0
   -7.8130    4.1070    0.0000 C   0  0  0  0  0  0  0  0  0  0  0  0
   -4.6500   -0.4720    0.0000 C   0  0  0  0  0  0  0  0  0  0  0  0
   -5.9490    1.7700    0.0000 C   0  0  0  0  0  0  0  0  0  0  0  0
   -3.3640    0.2950    0.0000 C   0  0  0  0  0  0  0  0  0  0  0  0
   -4.6860   -1.9470    0.0000 C   0  0  0  0  0  0  0  0  0  0  0  0
   -4.5440    2.2900    0.0000 C   0  0  0  0  0  0  0  0  0  0  0  0
   -2.0890   -0.4250    0.0000 C   0  0  0  0  0  0  0  0  0  0  0  0
   -3.4110   -2.6790    0.0000 C   0  0  0  0  0  0  0  0  0  0  0  0
   -4.2960    3.8000    0.0000 C   0  0  0  0  0  0  0  0  0  0  0  0
   -3.4230    1.3340    0.0000 C   0  0  0  0  0  0  0  0  0  0  0  0
   -2.1240   -1.9120    0.0000 C   0  0  0  0  0  0  0  0  0  0  0  0
   -2.8920    4.3200    0.0000 C   0  0  0  0  0  0  0  0  0  0  0  0
   -2.0300    1.8530    0.0000 C   0  0  0  0  0  0  0  0  0  0  0  0
   -1.7700    3.3520    0.0000 C   0  0  0  0  0  0  0  0  0  0  0  0
  1  2  1  0  0  0  0
  1  3  1  0  0  0  0
  4  2  1  1  0  0  0
  3  5  1  0  0  0  0
  4  6  1  0  0  0  0
  4  7  1  0  0  0  0
  5  8  1  0  0  0  0
  5  9  1  0  0  0  0
  6 10  1  0  0  0  0
  6 11  1  0  0  0  0
  7 12  1  0  0  0  0
 10 13  1  0  0  0  0
 11 14  1  0  0  0  0
 12 15  1  0  0  0  0
 12 16  1  0  0  0  0
 13 14  1  0  0  0  0
 15 17  2  0  0  0  0
 15 18  1  0  0  0  0
 16 19  1  0  0  0  0
 17 20  1  0  0  0  0
 18 21  2  0  0  0  0
 19 22  2  0  0  0  0
 19 23  1  0  0  0  0
 20 24  2  0  0  0  0
 21 24  1  0  0  0  0
 22 25  1  0  0  0  0
 23 26  2  0  0  0  0
 25 27  2  0  0  0  0
 26 27  1  0  0  0  0
M  END
>  <ID>
11

>  <molname>
BEPRIDIL HYDROCHLORIDE

>  <IC50>
12

>  <result_1>
1.2e-005

>  <-log10IC50uM>
4.9208188

>  <BCUT_PEOE_0>
-2.7106597

>  <BCUT_PEOE_1>
-0.57639378

>  <BCUT_PEOE_2>
0.61276281

>  <BCUT_PEOE_3>
2.7333372

>  <BCUT_SLOGP_0>
-2.8202524

>  <BCUT_SLOGP_1>
-0.48545763

>  <BCUT_SLOGP_2>
0.72357816

>  <BCUT_SLOGP_3>
2.7143915

>  <chi0>
18.89913

>  <chi0v>
16.887733

>  <chi0v_C>
15.585057

>  <chi0_C>
17.037323

>  <chi1>
13.220346

>  <chi1v>
10.378433

>  <chi1v_C>
8.0543661

>  <chi1_C>
9.9206867

>  <logP(o/w)>
5.3699999

>  <PEOE_PC->
-0.88179362

>  <PEOE_RPC->
0.39952278

>  <PEOE_VSA-0>
81.251015

>  <PEOE_VSA-1>
0

>  <PEOE_VSA-2>
0

>  <PEOE_VSA-3>
0

>  <PEOE_VSA-4>
0

>  <PEOE_VSA-5>
0

>  <PEOE_VSA-6>
2.503756

>  <Q_PC->
0

>  <Q_RPC->
0

>  <$PRED>
4.9983344

>  <$RES>
-0.077515572

>  <$Z-SCORE>
0.23598935

>  <Weight>
366.54898

$$$$
55
  MOE2018           2D

 14 16  0  0  0  0  0  0  0  0999 V2000
    0.0000    0.0000    0.0000 S   0  0  0  0  0  0  0  0  0  0  0  0
   -1.3080    0.7540    0.0000 C   0  0  0  0  0  0  0  0  0  0  0  0
    1.2840    0.7540    0.0000 C   0  0  0  0  0  0  0  0  0  0  0  0
   -1.3190    2.2620    0.0000 C   0  0  0  0  0  0  0  0  0  0  0  0
   -2.6150    0.0120    0.0000 C   0  0  0  0  0  0  0  0  0  0  0  0
    1.2720    2.2620    0.0000 C   0  0  0  0  0  0  0  0  0  0  0  0
    2.5680    0.0120    0.0000 C   0  0  0  0  0  0  0  0  0  0  0  0
   -0.0350    3.0160    0.0000 N   0  0  0  0  0  0  0  0  0  0  0  0
   -2.6270    3.0160    0.0000 C   0  0  0  0  0  0  0  0  0  0  0  0
   -3.9230    0.7660    0.0000 C   0  0  0  0  0  0  0  0  0  0  0  0
    2.5560    3.0160    0.0000 C   0  0  0  0  0  0  0  0  0  0  0  0
    3.8520    0.7660    0.0000 C   0  0  0  0  0  0  0  0  0  0  0  0
   -3.9350    2.2740    0.0000 C   0  0  0  0  0  0  0  0  0  0  0  0
    3.8400    2.2740    0.0000 C   0  0  0  0  0  0  0  0  0  0  0  0
  1  2  1  0  0  0  0
  1  3  1  0  0  0  0
  2  4  2  0  0  0  0
  2  5  1  0  0  0  0
  3  6  2  0  0  0  0
  3  7  1  0  0  0  0
  4  8  1  0  0  0  0
  4  9  1  0  0  0  0
  5 10  2  0  0  0  0
  6  8  1  0  0  0  0
  6 11  1  0  0  0  0
  7 12  2  0  0  0  0
  9 13  2  0  0  0  0
 10 13  1  0  0  0  0
 11 14  2  0  0  0  0
 12 14  1  0  0  0  0
M  END
>  <ID>
55

>  <molname>
phenothiazine

>  <IC50>
0.041999999

>  <result_1>
4.2e-008

>  <-log10IC50uM>
7.3767509

>  <BCUT_PEOE_0>
-2.353457

>  <BCUT_PEOE_1>
-0.66118687

>  <BCUT_PEOE_2>
0.70069247

>  <BCUT_PEOE_3>
2.2839401

>  <BCUT_SLOGP_0>
-2.1942885

>  <BCUT_SLOGP_1>
-0.50936967

>  <BCUT_SLOGP_2>
0.83546662

>  <BCUT_SLOGP_3>
2.5356586

>  <chi0>
9.3804693

>  <chi0v>
8.3435469

>  <chi0v_C>
6.6188021

>  <chi0_C>
7.9662552

>  <chi1>
6.932653

>  <chi1v>
5.3794456

>  <chi1v_C>
3.6547005

>  <chi1_C>
5.2996597

>  <logP(o/w)>
3.3429999

>  <PEOE_PC->
-0.25137427

>  <PEOE_RPC->
0.66225624

>  <PEOE_VSA-0>
0

>  <PEOE_VSA-1>
19.760618

>  <PEOE_VSA-2>
0

>  <PEOE_VSA-3>
5.6825762

>  <PEOE_VSA-4>
0

>  <PEOE_VSA-5>
0

>  <PEOE_VSA-6>
0

>  <Q_PC->
0

>  <Q_RPC->
0

>  <$PRED>
6.9096384

>  <$RES>
0.46711263

>  <$Z-SCORE>
1.4220833

>  <Weight>
199.27699

$$$$
76
  MOE2018           3D

 26 28  0  0  0  0  0  0  0  0999 V2000
   -3.3560   -0.8770    0.9660 C   0  0  0  0  0  0  0  0  0  0  0  0
   -4.1310   -1.3350    1.5630 H   0  0  0  0  0  0  0  0  0  0  0  0
   -1.0520   -0.7420    0.2720 C   0  0  0  0  0  0  0  0  0  0  0  0
   -2.0500   -1.3430    1.0460 C   0  0  0  0  0  0  0  0  0  0  0  0
   -1.8060   -2.1650    1.7030 H   0  0  0  0  0  0  0  0  0  0  0  0
   -1.3550    0.3150   -0.5980 C   0  0  0  0  0  0  0  0  0  0  0  0
   -3.6660    0.1800    0.1170 C   0  0  0  0  0  0  0  0  0  0  0  0
   -4.6800    0.5470    0.0610 H   0  0  0  0  0  0  0  0  0  0  0  0
   -2.6700    0.7670   -0.6620 C   0  0  0  0  0  0  0  0  0  0  0  0
   -2.9220    1.5830   -1.3230 H   0  0  0  0  0  0  0  0  0  0  0  0
   -0.3290    0.9390   -1.5310 S   0  0  0  0  0  0  0  0  0  0  0  0
    0.9980    0.8190   -0.8000 C   0  0  0  0  0  0  0  0  0  0  0  0
    1.2890   -0.2330    0.0790 C   0  0  0  0  0  0  0  0  0  0  0  0
    0.2830   -1.1700    0.3830 N   0  0  0  0  0  0  0  0  0  0  0  0
    2.5500   -0.3390    0.6760 C   0  0  0  0  0  0  0  0  0  0  0  0
    2.7660   -1.1590    1.3450 H   0  0  0  0  0  0  0  0  0  0  0  0
    3.5220    0.6150    0.4050 C   0  0  0  0  0  0  0  0  0  0  0  0
    4.4950    0.5410    0.8670 H   0  0  0  0  0  0  0  0  0  0  0  0
    1.9880    1.7620   -1.0610 C   0  0  0  0  0  0  0  0  0  0  0  0
    1.7810    2.5780   -1.7370 H   0  0  0  0  0  0  0  0  0  0  0  0
    3.2420    1.6670   -0.4620 C   0  0  0  0  0  0  0  0  0  0  0  0
    3.9970    2.4100   -0.6710 H   0  0  0  0  0  0  0  0  0  0  0  0
    0.6070   -2.3590    1.1700 C   0  0  0  0  0  0  0  0  0  0  0  0
   -0.2910   -2.9620    1.3030 H   0  0  0  0  0  0  0  0  0  0  0  0
    0.9890   -2.0560    2.1450 H   0  0  0  0  0  0  0  0  0  0  0  0
    1.3640   -2.9450    0.6490 H   0  0  0  0  0  0  0  0  0  0  0  0
  1  2  1  0  0  0  0
  1  4  2  0  0  0  0
  1  7  1  0  0  0  0
  3  4  1  0  0  0  0
  3  6  2  0  0  0  0
  3 14  1  0  0  0  0
  4  5  1  0  0  0  0
  6  9  1  0  0  0  0
  6 11  1  0  0  0  0
  7  8  1  0  0  0  0
  7  9  2  0  0  0  0
  9 10  1  0  0  0  0
 11 12  1  0  0  0  0
 12 13  1  0  0  0  0
 12 19  2  0  0  0  0
 13 14  1  0  0  0  0
 13 15  2  0  0  0  0
 14 23  1  0  0  0  0
 15 16  1  0  0  0  0
 15 17  1  0  0  0  0
 17 18  1  0  0  0  0
 17 21  2  0  0  0  0
 19 20  1  0  0  0  0
 19 21  1  0  0  0  0
 21 22  1  0  0  0  0
 23 24  1  0  0  0  0
 23 25  1  0  0  0  0
 23 26  1  0  0  0  0
M  END
>  <ID>
76

>  <molname>
N-methylphenothiazine

>  <cmpd_name>
N-methylphenothiazine

>  <IC50>
4.5300002

>  <result_1>
4.5300003e-006

>  <-log10IC50uM>
5.3439016

>  <BCUT_PEOE_0>
-2.4434929

>  <BCUT_PEOE_1>
-0.64102536

>  <BCUT_PEOE_2>
0.67439938

>  <BCUT_PEOE_3>
2.3583405

>  <BCUT_SLOGP_0>
-2.4067082

>  <BCUT_SLOGP_1>
-0.50919461

>  <BCUT_SLOGP_2>
0.77758849

>  <BCUT_SLOGP_3>
2.5595548

>  <chi0>
10.250712

>  <chi0v>
9.290761

>  <chi0v_C>
7.6188021

>  <chi0_C>
8.9662552

>  <chi1>
7.3601732

>  <chi1v>
5.7738724

>  <chi1v_C>
3.6547005

>  <chi1_C>
5.2996597

>  <logP(o/w)>
3.6760001

>  <PEOE_PC->
-0.7538684

>  <PEOE_RPC->
0.3256484

>  <PEOE_VSA-0>
72.258308

>  <PEOE_VSA-1>
68.780235

>  <PEOE_VSA-2>
0

>  <PEOE_VSA-3>
0

>  <PEOE_VSA-4>
0

>  <PEOE_VSA-5>
0

>  <PEOE_VSA-6>
0

>  <Q_PC->
0

>  <Q_RPC->
0

>  <$PRED>
5.2794642

>  <$RES>
0.064437248

>  <$Z-SCORE>
0.19617355

>  <Weight>
213.304

$$$$
